# Supplementary material for: Transcriptomic analysis of resistance and short-term induction response to pyrethroids, in Anopheles coluzzii legs
Source: BMC Genomics. 2021 Dec 13;22:891. doi: 10.1186/s12864-021-08205-w (PMC8667434; doi:10.1186/s12864-021-08205-w)
Supplement: Supplementary file 2 — Additional file 2 : Table S1. Overview of differentially expressed (up-regulated and down-regulated) genes in mosquito leg compared to whole body. Table S2. Overview of differentially expressed (up-regulated and down-regulated) genes in VK7-HR (resistant) compared to both susceptible strains, VK7-LR and N’Gousso. Table S3. Overview of differentially expressed (up-regulated and down-regulated) genes in VK7-HR after 1-h deltamethrin exposure (VK7-IN). Table S4. Overview of commonly differentially expressed genes in constitutive (VK7 HR) and Induced state (VK7 IN). [file 12864_2021_8205_MOESM2_ESM.xls]

## Sheet: Table S1
Table S1. Overview of differentially expressed (up-regulated and down-regulated) genes in mosquito leg compared to whole body.
Leg vs Whole Body
Gene ID	Description	Fold Change	Corrected p-value
Up-regulated genes
AGAP005387	cellular retinaldehyde binding protein	289.95	8.25E-06
AGAP028729	Obp71 odorant-binding protein 71	242.89	4.25E-03
AGAP006075	OBP49 odorant-binding protein 49	217.40	1.12E-06
AGAP012495	uncharacterized protein	180.41	1.54E-07
AGAP007078	uncharacterized protein	168.46	7.51E-12
AGAP002138	CYP325H1 cytochrome P450	164.05	1.64E-05
AGAP013771	uncharacterized protein	161.44	1.68E-03
AGAP010695	elongation of very long chain fatty acids protein 4	154.16	1.13E-03
AGAP013492	glucose dehydrogenase (acceptor)	150.82	3.08E-05
AGAP013402	carbonic anhydrase I	150.70	3.93E-05
AGAP008936	uncharacterized protein	127.61	1.87E-06
AGAP003600	Elongation of very long chain fatty acids protein	116.90	7.30E-03
AGAP029197	Fatty acyl-CoA reductase	109.54	1.10E-04
AGAP029552	SPZ2 spaetzle-like cytokine 2	107.48	3.05E-06
AGAP013314	uncharacterized protein	97.59	2.87E-05
AGAP028020	uncharacterized protein	93.95	7.84E-08
AGAP004367	uncharacterized protein	90.19	4.13E-09
AGAP008893	CPLCP8 cuticular protein CPLCP8	89.50	5.48E-03
AGAP000750	uncharacterized protein	88.46	8.36E-03
AGAP002885	uncharacterized protein	87.18	2.64E-06
AGAP001184	ganglioside GM2 activator	86.79	1.38E-03
AGAP002854	uncharacterized protein	86.11	6.85E-03
AGAP008230	uncharacterized protein	82.63	2.66E-08
AGAP003253	Gr15 gustatory receptor 15	81.72	7.70E-05
AGAP005383	cellular retinaldehyde binding protein	79.27	8.05E-04
AGAP029815	uncharacterized protein	79.17	2.42E-10
AGAP013529	uncharacterized protein	66.53	5.18E-03
AGAP006698	uncharacterized protein	64.14	2.73E-03
AGAP028033	uncharacterized protein	64.10	2.80E-05
AGAP029330	uncharacterized protein	62.95	1.59E-03
AGAP006080	OBP54 odorant-binding protein 54	60.19	2.66E-05
AGAP009868	CPR73 cuticular protein RR-1 family 73	59.21	7.90E-05
AGAP008052	SAP2 sensory appendage protein 2	58.86	2.57E-04
AGAP006076	OBP50 odorant-binding protein 50	55.28	8.78E-03
AGAP008514	lysosomal acid lipase	53.02	6.28E-04
AGAP028117	uncharacterized protein	53.01	4.60E-04
AGAP011902	uncharacterized protein	46.98	5.97E-04
AGAP011610	amiloride-sensitive sodium channel%2C other	46.10	9.60E-04
AGAP009263	CLIPB16 CLIP-domain serine protease	45.83	7.48E-03
AGAP009981	uncharacterized protein	45.62	1.29E-08
AGAP006447	uncharacterized protein	44.20	9.24E-04
AGAP002060	ABCH3 ATP-binding cassette transporter (ABC transporter) family H member 3	43.97	3.16E-03
AGAP002460	forkhead box protein	43.10	1.76E-05
AGAP000714	IR7n ionotropic receptor IR7n	42.78	3.28E-06
AGAP008360	SPZ3 spaetzle-like cytokine 3	41.43	2.03E-04
AGAP007058	homeobox protein DLX%2C invertebrate	41.06	5.64E-05
AGAP000016	SCRB10 Class B Scavenger Receptor (CD36 domain).	41.06	6.49E-04
AGAP013061	uncharacterized protein	40.87	3.02E-08
AGAP029174	uncharacterized protein	40.42	6.06E-04
AGAP028711	uncharacterized protein	39.43	3.84E-03
AGAP006081	OBP55 odorant-binding protein 55	39.19	6.15E-03
AGAP012808	uncharacterized protein	37.05	1.39E-04
AGAP007497	CuSOD1 copper-zinc superoxide dismutase 1	36.87	2.07E-11
AGAP006271	uncharacterized protein	36.29	2.60E-10
AGAP011611	Pickpocket	35.56	6.63E-07
AGAP002903	uncharacterized protein	35.19	1.21E-06
AGAP029226	Ir195 ionotropic receptor	34.50	1.05E-05
AGAP005103	uncharacterized protein	33.94	1.61E-11
AGAP007353	phosphatidylinositol transfer protein SEC14	33.89	7.07E-10
AGAP012777	uncharacterized protein	33.74	6.00E-06
AGAP006395	phospholipase b%2C plb1	33.27	2.28E-03
AGAP003734	uncharacterized protein	32.73	7.76E-03
AGAP028063	uncharacterized protein	32.11	1.17E-04
AGAP029320	uncharacterized protein	31.85	1.98E-03
AGAP011778	uncharacterized protein	31.31	4.14E-04
AGAP029160	uncharacterized protein	31.24	7.18E-05
AGAP003733	alpha-tocopherol transfer protein-like protein	31.03	3.74E-03
AGAP009472	ABCG20 ATP-binding cassette transporter (ABC transporter) family G member 20	30.80	5.68E-08
AGAP009460	c-Jun N-terminal kinase	30.61	1.39E-03
AGAP012739	uncharacterized protein	30.40	9.85E-04
AGAP003097	yellow protein	30.06	2.06E-08
AGAP002811	CLIPD4 CLIP-domain serine protease	29.95	5.60E-04
AGAP006258	PPO2 prophenoloxidase 2	29.77	5.80E-08
AGAP012988	uncharacterized protein	29.37	1.06E-03
AGAP005601	uncharacterized protein	29.03	4.37E-10
AGAP005725	SCRB3 Class B Scavenger Receptor (CD36 domain).	28.86	5.08E-08
AGAP028398	uncharacterized protein	28.84	1.20E-10
AGAP029401	uncharacterized protein	28.80	7.34E-04
AGAP007981	Short chain dehydrogenase/reductase family 16c member 5	28.77	7.51E-04
AGAP008165	cellular retinaldehyde binding protein	28.47	8.59E-03
AGAP001189	Obp10 odorant-binding protein 10	27.43	5.38E-13
AGAP001558	GPRGNR2 putative gonadotrophin releasing hormone receptor 2	26.69	6.68E-11
AGAP006705	uncharacterized protein	26.26	3.96E-05
AGAP009378	uncharacterized protein	25.80	3.57E-06
AGAP028134	uncharacterized protein	25.59	1.56E-05
AGAP007982	ANCE8 angiotensin-converting enzyme 8	25.57	1.57E-05
AGAP010475	tubulin polyglutamylase complex subunit 2	24.99	3.18E-06
AGAP029676	uncharacterized protein	24.87	1.75E-05
AGAP011703	uncharacterized protein	24.84	2.94E-03
AGAP010372	solute carrier family 17 (anion/sugar transporter)%2C member 5	24.66	1.38E-07
AGAP011641	uncharacterized protein	24.18	1.07E-03
AGAP007707	uncharacterized protein	24.17	6.03E-06
AGAP029207	uncharacterized protein	23.99	8.94E-03
AGAP002904	IR41a ionotropic receptor IR41a	23.68	6.14E-07
AGAP005330	Oseg2 outer segment 2	23.65	5.41E-08
AGAP011512	phospholipase b%2C plb1	23.59	1.99E-03
AGAP028462	uncharacterized protein	23.14	5.08E-05
AGAP006487	trypsin-alpha	22.98	9.12E-06
AGAP011223	uncharacterized protein	22.80	6.55E-04
AGAP028187	uncharacterized protein	22.57	5.01E-06
AGAP004262	TO3 takeout 3	22.48	1.22E-08
AGAP012000	fibrinogen and fibronectin	22.34	4.58E-05
AGAP001343	fatty acyl-CoA reductase 2	22.22	7.79E-07
AGAP000413	uncharacterized protein	22.22	1.59E-05
AGAP012344	uncharacterized protein	22.18	3.00E-05
AGAP009055	uncharacterized protein	22.09	7.22E-03
AGAP001183	Pyrimidine-specific ribonucleoside hydrolase rihA	22.09	8.92E-03
AGAP005982	uncharacterized protein	21.82	2.24E-11
AGAP005328	uncharacterized protein	21.81	3.71E-09
AGAP006324	nompB no mechanoreceptor potential B	21.62	4.25E-09
AGAP003379	CPR117 cuticular protein RR-2 family 117	21.59	8.57E-03
AGAP029133	uncharacterized protein	21.18	4.13E-06
AGAP009388	uncharacterized protein	21.11	8.78E-03
AGAP005516	uncharacterized protein	20.62	4.99E-03
AGAP006440	IR136 ionotropic receptor IR136	20.60	6.05E-05
AGAP013263	uncharacterized protein	20.52	3.89E-04
AGAP002316	uncharacterized protein	20.42	7.10E-03
AGAP007880	3-ketoacyl-CoA reductase	20.37	1.60E-09
AGAP006486	Prss3	20.18	1.19E-04
AGAP028530	uncharacterized protein	20.14	2.12E-06
AGAP003738	uncharacterized protein	20.14	3.13E-07
AGAP002070	uncharacterized protein	19.94	3.12E-03
AGAP029117	uncharacterized protein	19.89	8.77E-05
AGAP006934	uncharacterized protein	19.63	2.03E-08
AGAP012949	uncharacterized protein	19.59	6.72E-03
AGAP010992	uncharacterized protein	19.42	1.34E-03
AGAP002279	Fatty acyl-CoA reductase	19.36	2.21E-09
AGAP005349	uncharacterized protein	19.30	1.23E-06
AGAP010399	Flavin-containing monooxygenase FMO GS-OX-like 1	19.28	4.20E-03
AGAP029179	uncharacterized protein	19.23	5.18E-03
AGAP013145	uncharacterized protein	19.14	4.99E-03
AGAP003271	dynein%2C axonemal%2C heavy chain 5	19.10	4.68E-03
AGAP000521	uncharacterized protein	19.05	3.91E-05
AGAP003259	Gr20 gustatory receptor 20	18.91	1.45E-04
AGAP028388	uncharacterized protein	18.88	1.73E-06
AGAP010786	uncharacterized protein	18.62	8.45E-04
AGAP028612	uncharacterized protein	18.49	2.87E-09
AGAP002835	alpha-tocopherol transfer protein-like protein	18.47	3.20E-06
AGAP011987	Fas apoptotic inhibitory molecule	18.32	3.35E-03
AGAP012293	CYP9L3 cytochrome P450	18.23	6.13E-08
AGAP010190	Oseg5 Outer segment 5	17.99	5.81E-04
AGAP028529	uncharacterized protein	17.98	8.75E-06
AGAP005435	Iodotyrosine dehalogenase	17.86	2.36E-05
AGAP006033	uncharacterized protein	17.81	3.97E-08
AGAP029127	CSP5 chemosensory protein 5	17.71	7.06E-03
AGAP002199	uncharacterized protein	17.44	2.83E-04
AGAP005233	tetraspanin D107	17.39	5.06E-03
AGAP003180	cyclin-dependent kinase-like	17.35	9.02E-03
AGAP009366	uncharacterized protein	17.24	1.87E-06
AGAP010928	tetratricopeptide repeat protein 36 homolog	17.12	2.36E-08
AGAP003377	CPR115 cuticular protein RR-2 family 115	17.06	5.09E-03
AGAP004977	PPO6 prophenoloxidase 6	17.01	7.00E-03
AGAP010717	CPR143 cuticular protein RR-2 family 143	16.91	3.55E-07
AGAP010280	yellow protein	16.81	2.16E-11
AGAP012950	uncharacterized protein	16.60	9.66E-03
AGAP028479	uncharacterized protein	16.50	1.05E-05
AGAP027990	uncharacterized protein	16.46	2.19E-03
AGAP012957	CYP4D17 cytochrome P450	16.40	1.09E-09
AGAP013368	lysosomal acid lipase	16.33	7.34E-04
AGAP028743	uncharacterized protein	16.22	2.62E-04
AGAP013486	uncharacterized protein	16.18	6.89E-04
AGAP005235	uncharacterized protein	15.66	1.90E-03
AGAP008780	Elongation of very long chain fatty acids protein	15.60	1.02E-07
AGAP012466	CPR146 cuticular protein RR-2 family 146	15.48	6.23E-09
AGAP009766	uncharacterized protein	15.46	2.61E-04
AGAP029609	uncharacterized protein	15.44	1.01E-09
AGAP009479	uncharacterized protein	15.09	1.84E-04
AGAP002422	CLIPD1 CLIP-domain serine protease	15.00	6.79E-08
AGAP011943	IR60a ionotropic receptor IR60a	14.86	1.25E-06
AGAP005850	growth arrest-specific protein 8 homolog	14.82	1.39E-05
AGAP004908	uncharacterized protein	14.66	6.75E-06
AGAP003965	uncharacterized protein	14.43	5.16E-03
AGAP011313	uncharacterized protein	14.41	3.67E-08
AGAP000790	uncharacterized protein	14.41	1.71E-06
AGAP003496	uncharacterized protein	14.38	1.59E-07
AGAP001708	uncharacterized protein	14.27	7.77E-03
AGAP001470	uncharacterized protein	14.20	6.01E-04
AGAP028131	uncharacterized protein	14.07	3.62E-06
AGAP029140	uncharacterized protein	13.91	1.44E-05
AGAP010415	uncharacterized protein	13.91	1.39E-07
AGAP003607	Cad96Cb%2C isoform B	13.88	5.66E-06
AGAP004373	elongation of very long chain fatty acids protein 1	13.71	1.95E-08
AGAP009375	CYP9M2 cytochrome P450	13.68	4.41E-06
AGAP004017	uncharacterized protein	13.62	9.43E-08
AGAP029452	XK-related protein	13.54	1.27E-04
AGAP028700	uncharacterized protein	13.39	9.10E-07
AGAP001811	IR75h ionotropic receptor IR75h.1	13.33	5.10E-05
AGAP029144	uncharacterized protein	13.32	8.99E-03
AGAP005833	COEJHE1E carboxylesterase juvenile hormone esterase	13.29	2.29E-03
AGAP001598	uncharacterized protein	13.18	1.36E-04
AGAP007439	uncharacterized protein	12.82	1.65E-04
AGAP002674	dolichyl-phosphate-mannose-protein mannosyltransferase	12.82	4.62E-03
AGAP002548	uncharacterized protein	12.76	4.46E-10
AGAP011947	uncharacterized protein	12.57	2.47E-08
AGAP006036	axonemal dynein intermediate chain inner arm i1	12.57	2.05E-04
AGAP011972	Epoxide hydrolase	12.44	8.28E-03
AGAP011969	uncharacterized protein	12.44	2.40E-06
AGAP002049	phosphatidylethanolamine binding protein 1	12.36	3.00E-03
AGAP008870	uncharacterized protein	12.08	1.18E-04
AGAP000331	low density lipoprotein-related protein 2]	12.04	5.38E-13
AGAP029054	NimB2 nimrod B2	11.98	4.24E-10
AGAP003375	CPR114 cuticular protein RR-2 family 114	11.80	7.22E-03
AGAP006655	uncharacterized protein	11.76	9.00E-08
AGAP011782	CLIPE2 CLIP-domain serine protease	11.75	2.92E-03
AGAP000685	uncharacterized protein	11.65	1.58E-05
AGAP009574	WD repeat-containing protein 69	11.43	3.35E-06
AGAP006956	COE10O carboxylesterase	11.42	1.72E-05
AGAP028615	NAT5 nutrient amino acid transporter 5	11.40	2.44E-06
AGAP001983	uncharacterized protein	11.31	2.42E-05
AGAP013506	UPD3A JAK/STAT pathway cytokine unpaired 3 variant A	11.24	2.41E-03
AGAP009684	MFS transporter%2C PCFT/HCP family%2C solute carrier family 46 (folate transporter	11.19	3.86E-03
AGAP004828	Bbs4 Bardet-Biedl syndrome 4	11.17	2.63E-04
AGAP013022	uncharacterized protein	11.11	2.03E-03
AGAP004077	uncharacterized protein	11.05	9.60E-04
AGAP006396	phospholipase B%2C plb1	10.93	1.37E-05
AGAP003252	CLIPB6 CLIP-domain serine protease	10.93	3.42E-10
AGAP004427	tubulin monoglycylase TTLL15	10.73	4.29E-05
AGAP003512	uncharacterized protein	10.68	1.05E-04
AGAP029210	Ir168 ionotropic receptor	10.51	2.54E-03
AGAP008563	T-box protein H15	10.49	2.52E-06
AGAP005994	uncharacterized protein	10.39	2.69E-05
AGAP006667	Or49 odorant receptor 49	10.30	1.42E-04
AGAP029244	uncharacterized protein	10.18	1.52E-04
AGAP013480	uncharacterized protein	10.16	5.32E-03
AGAP010394	Patched-related	10.08	8.44E-12
AGAP005880	uncharacterized protein	9.97	4.37E-09
AGAP012345	POU domain transcription factor%2C class 6	9.73	1.28E-07
AGAP006490	receptor protein-tyrosine kinase	9.73	7.51E-12
AGAP001727	uncharacterized protein	9.53	2.03E-04
AGAP002421	uncharacterized protein	9.50	1.08E-06
AGAP012713	Gustatory receptor	9.46	6.15E-03
AGAP001974	organic solute transporter subunit alpha	9.33	2.36E-08
AGAP008223	Armadillo repeat-containing protein 4	9.28	2.06E-04
AGAP000686	uncharacterized protein	9.24	7.18E-03
AGAP009568	dynein heavy chain	9.01	2.78E-06
AGAP008133	Retinaldehyde binding protein 1	8.98	2.71E-03
AGAP002331	ESP sodium-independent sulfate anion transporter	8.83	1.01E-09
AGAP013161	fatty-acid amide hydrolase 2	8.71	6.68E-11
AGAP029188	Ir141 ionotropic receptor IR141	8.65	5.27E-03
AGAP000695	uncharacterized protein	8.63	2.17E-07
AGAP005639	ABCB2 ATP-binding cassette transporter (ABC transporter) family B member 2	8.56	7.79E-09
AGAP029274	uncharacterized protein	8.47	5.82E-03
AGAP028446	uncharacterized protein	8.46	1.92E-07
AGAP001618	homeobox protein EMX	8.45	1.19E-04
AGAP008322	uncharacterized protein	8.42	8.44E-12
AGAP013005	uncharacterized protein	8.29	1.29E-05
AGAP010395	calpain-C	8.27	5.98E-10
AGAP005372	COEBE3C carboxylesterase beta esterase	8.25	6.31E-05
AGAP010855	solute carrier family 45%2C member 1/2/4	8.13	4.97E-04
AGAP009373	uncharacterized protein	8.08	1.05E-03
AGAP008125	all-trans-retinol dehydrogenase (NAD+)	8.04	1.30E-03
AGAP008059	CSP1 chemosensory protein 1	8.04	2.02E-09
AGAP011836	uncharacterized protein	8.02	1.01E-06
AGAP010444	Fas-binding factor 1	8.02	2.62E-03
AGAP001756	solute carrier family 44%2C member 3	8.01	6.60E-05
AGAP009594	dynein assembly factor 1%2C axonemal homolog	7.95	2.57E-07
AGAP010369	CPR112 cuticular protein RR-2 family 112	7.88	3.66E-04
AGAP011420	uncharacterized protein	7.82	4.96E-06
AGAP028698	uncharacterized protein	7.75	4.13E-05
AGAP006872	NIMA (never in mitosis gene a)-related kinase	7.69	9.52E-06
AGAP008010	uncharacterized protein	7.59	3.32E-05
AGAP006887	dynein light chain 4%2C axonemal	7.59	7.59E-05
AGAP012067	uncharacterized protein	7.50	6.94E-09
AGAP005167	short chain dehydrogenase/3-oxoacyl-(acyl-carrier protein) reductase	7.47	5.45E-07
AGAP028469	uncharacterized protein	7.45	1.20E-08
AGAP006716	Gr27 gustatory receptor 27	7.33	1.40E-03
AGAP028374	uncharacterized protein	7.30	6.80E-05
AGAP009463	ABCG11 ATP-binding cassette transporter (ABC transporter) family G member 11	7.30	7.23E-08
AGAP002663	uncharacterized protein	7.12	7.29E-03
AGAP008407	TEP13 thioester-containing protein 13	7.00	3.42E-10
AGAP003730	neutral ceramidase	7.00	5.38E-13
AGAP006069	uncharacterized protein	6.84	2.19E-06
AGAP028538	Arl6 ADP-ribosylation factor-like protein 6	6.81	4.44E-10
AGAP007271	uncharacterized protein	6.81	1.67E-04
AGAP006718	excitatory amino acid transporter 2 isoform 2	6.71	8.71E-09
AGAP003378	CPR116 cuticular protein RR-2 family 116	6.61	1.38E-03
AGAP000309	uncharacterized protein	6.54	8.42E-05
AGAP008776	uncharacterized protein	6.49	1.94E-03
AGAP011711	transcription factor Tbx4	6.44	4.99E-03
AGAP028933	SSU_rRNA_eukarya Eukaryotic small subunit ribosomal RNA	6.43	1.90E-04
AGAP011539	dynein intermediate chain 2%2C axonemal	6.43	4.13E-05
AGAP006960	uncharacterized protein	6.42	7.21E-09
AGAP007314	uncharacterized protein	6.40	9.60E-04
AGAP008232	uncharacterized protein	6.39	9.16E-09
AGAP001984	uncharacterized protein	6.36	4.61E-05
AGAP028155	uncharacterized protein	6.35	5.95E-03
AGAP013468	A disintegrin and metallopeptidase domain 9 (meltrin gamma)	6.31	4.15E-04
AGAP006744	Ninjurin	6.30	3.07E-09
AGAP008399	uncharacterized protein	6.22	5.86E-04
AGAP005217	uncharacterized protein	6.22	2.52E-03
AGAP008575	ubiquitin-conjugating enzyme E2 Q	6.20	1.67E-05
AGAP004124	Osi24 protein osiris 24	6.15	1.65E-03
AGAP004613	GPRDOP1 GPCR Dopamine Family 1	6.14	2.66E-09
AGAP001664	CPR1 cuticular protein RR-2 family 1	6.10	8.62E-03
AGAP029443	uncharacterized protein	6.08	1.30E-12
AGAP000219	Tektin-3	6.08	7.54E-06
AGAP013309	uncharacterized protein	6.07	1.54E-06
AGAP028836	SSU_rRNA_eukarya Eukaryotic small subunit ribosomal RNA	6.06	2.33E-04
AGAP002051	ABCG14 ATP-binding cassette transporter (ABC transporter) family G member 14	5.94	4.37E-09
AGAP028764	uncharacterized protein	5.82	1.98E-04
AGAP005553	cellular retinaldehyde binding protein	5.80	2.87E-05
AGAP004875	uncharacterized protein	5.80	1.55E-04
AGAP005448	B9 domain-containing protein 2	5.71	6.73E-04
AGAP001323	uncharacterized protein	5.71	2.57E-07
AGAP011848	elongation of very long chain fatty acids protein 7	5.67	7.43E-03
AGAP012769	uncharacterized protein	5.65	8.78E-03
AGAP004594	cell division protein kinase 2	5.57	5.46E-05
AGAP010520	krueppel-like factor%2C other	5.46	9.56E-04
AGAP005183	uncharacterized protein	5.40	1.24E-07
AGAP008900	facilitated trehalose transporter Tret1-2 homolog	5.39	6.42E-06
AGAP007659	uncharacterized protein	5.39	7.34E-04
AGAP029155	uncharacterized protein	5.38	1.79E-03
AGAP012841	N-acylsphingosine amidohydrolase (non-lysosomal ceramidase) 2B	5.37	6.14E-03
AGAP005896	uncharacterized protein	5.36	5.81E-07
AGAP005679	IR135 ionotropic receptor IR135	5.31	2.08E-04
AGAP002318	Alpha-amylase	5.29	3.07E-03
AGAP004068	uncharacterized protein	5.26	1.70E-10
AGAP009889	cabut	5.25	9.27E-09
AGAP002471	ADP-ribosylation factor-like protein 16	5.25	2.41E-05
AGAP001916	uncharacterized protein	5.24	2.16E-11
AGAP003722	ANXB10C annexin B10C	5.20	2.16E-11
AGAP006794	uncharacterized protein	5.16	2.22E-04
AGAP006169	(heparan sulfate)-glucosamine 3-sulfotransferase 5	5.12	1.07E-03
AGAP010580	uncharacterized protein	5.11	2.04E-06
AGAP006425	cyanogenic beta-glucosidase	5.07	7.94E-04
AGAP001987	uncharacterized protein	5.00	3.71E-09
AGAP001468	uncharacterized protein	4.96	1.51E-06
AGAP005899	Osi21 protein osiris 21	4.95	5.74E-05
AGAP007564	uncharacterized protein	4.93	2.63E-04
AGAP010408	uncharacterized protein	4.91	4.99E-06
AGAP000294	uncharacterized protein	4.84	7.22E-03
AGAP013464	uncharacterized protein	4.78	6.50E-04
AGAP012496	uncharacterized protein	4.78	8.51E-03
AGAP011685	uncharacterized protein	4.70	3.42E-10
AGAP028439	uncharacterized protein	4.60	2.26E-05
AGAP011517	uncharacterized protein	4.58	2.07E-11
AGAP002896	RNA-binding protein Nova	4.57	2.24E-11
AGAP010283	wingless-type MMTV integration site family%2C member 7	4.55	7.87E-04
AGAP008228	dual specificity phosphatase	4.55	3.13E-07
AGAP028765	uncharacterized protein	4.53	3.98E-03
AGAP004442	uncharacterized protein	4.52	7.48E-03
AGAP011391	uncharacterized protein	4.51	1.21E-08
AGAP011388	solute carrier family 39 (zinc transporter)%2C member 5	4.51	2.47E-08
AGAP007385	LYSC4 C-type lysozyme	4.51	8.33E-07
AGAP012967	ADP-ribosylation factor-like protein 2-binding protein	4.49	8.56E-03
AGAP002235	GATA-binding protein 4/5/6	4.42	6.42E-07
AGAP005758	COEAE3D carboxylesterase	4.41	4.82E-03
AGAP010115	uncharacterized protein	4.34	4.09E-03
AGAP000277	EF-hand calcium-binding domain-containing protein 1	4.34	1.96E-03
AGAP000268	uncharacterized protein	4.33	1.81E-04
AGAP007308	uncharacterized protein	4.26	2.57E-07
AGAP009831	uncharacterized protein	4.24	7.31E-10
AGAP002510	sarcolemmal associated protein	4.19	9.60E-07
AGAP003164	uncharacterized protein	4.13	1.29E-08
AGAP008274	snail%2C invertebrate	4.06	2.34E-03
AGAP011153	uncharacterized protein	4.04	3.90E-08
AGAP011113	potassium voltage-gated channel KQT-like subfamily member 1	4.03	3.44E-07
AGAP005168	uncharacterized protein	4.03	4.59E-03
AGAP005350	uncharacterized protein	4.01	2.66E-09
Down-regulated genes
AGAP008861	female reproductive tract protease GLEANR_896	-37467.75	2.58E-08
AGAP009313	uncharacterized protein	-21801.52	1.21E-08
AGAP013543	uncharacterized protein	-16701.73	7.07E-10
AGAP001193	uncharacterized protein	-7426.97	3.57E-04
AGAP008294	TRYP3 trypsin 3	-7177.66	2.56E-07
AGAP001192	uncharacterized protein	-7145.51	6.75E-05
AGAP000692	CEC2 cecropin anti-microbial peptide	-6902.89	2.34E-06
AGAP008370	carboxypeptidase A	-5990.13	6.29E-06
AGAP006414	Cht8 chitinase	-5470.45	6.47E-05
AGAP000605	uncharacterized protein	-5280.61	2.48E-05
AGAP004809	APN1 alanyl aminopeptidase N 1	-4924.55	2.19E-03
AGAP009430	uncharacterized protein	-4829.92	8.71E-09
AGAP003995	uncharacterized protein	-4371.56	6.73E-04
AGAP004038	HPX8 heme peroxidase 8	-4164.07	3.93E-05
AGAP011453	uncharacterized protein	-3544.75	2.03E-07
AGAP006796	peritrophin	-3336.01	3.78E-03
AGAP002353	lipase	-3210.04	5.67E-04
AGAP006416	SP24D serine protease (non-digestive)	-3188.77	5.83E-05
AGAP007745	uncharacterized protein	-3186.72	3.91E-06
AGAP007747	uncharacterized protein	-2979.91	1.01E-09
AGAP008216	SG7 salivary gland protein 7	-2824.25	9.27E-07
AGAP007906	Spink6	-2760.96	8.81E-08
AGAP009874	CPR76 cuticular protein RR-1 family 76	-2580.40	2.70E-05
AGAP006421	A5R1 antigen 5 related protein 1	-2165.04	2.47E-03
AGAP009917	SGS4	-1986.47	1.97E-04
AGAP009830	uncharacterized protein	-1927.49	3.61E-05
AGAP002848	Niemann-Pick Type C-2	-1782.74	6.72E-08
AGAP011476	uncharacterized protein	-1746.46	3.19E-03
AGAP008283	D7r3 D7 short form salivary protein	-1725.03	4.20E-06
AGAP008279	D7L2 D7 long form salivary protein	-1718.59	5.75E-07
AGAP008282	D7r2 D7 short form salivary protein	-1704.60	1.16E-03
AGAP011852	Short-chain dehydrogenease/reductase	-1693.27	6.73E-04
AGAP009828	uncharacterized protein	-1656.30	4.15E-04
AGAP006433	uncharacterized protein	-1653.40	3.17E-06
AGAP006793	uncharacterized protein	-1598.17	2.66E-08
AGAP007793	Regucalcin protein	-1576.10	3.03E-06
AGAP006434	uncharacterized protein	-1509.96	3.96E-08
AGAP001205	chitin synthase	-1491.13	2.46E-03
AGAP004987	uncharacterized protein	-1456.69	2.23E-04
AGAP029723	uncharacterized protein	-1369.19	5.93E-03
AGAP008215	SG7b salivary gland protein 7-like	-1359.89	3.67E-08
AGAP010364	uncharacterized protein	-1315.59	8.51E-04
AGAP010764	Metalloendopeptidase	-1295.87	1.94E-07
AGAP000420	uncharacterized protein	-1283.89	6.92E-04
AGAP003444	uncharacterized protein	-1231.55	6.11E-06
AGAP005822	uncharacterized protein	-1199.08	1.25E-04
AGAP001819	uncharacterized protein	-1192.58	4.30E-03
AGAP002629	uncharacterized protein	-1190.35	3.33E-06
AGAP010598	Tetraspanin	-1186.51	5.28E-07
AGAP010595	uncharacterized protein	-1179.16	1.18E-07
AGAP003421	uncharacterized protein	-1176.31	2.41E-08
AGAP008284	D7r1 D7 short form salivary protein	-1140.66	1.17E-05
AGAP003442	uncharacterized protein	-1140.52	4.28E-05
AGAP000550	uncharacterized protein	-1075.97	3.43E-04
AGAP000357	E3 ubiquitin-protein ligase ZNRF1/2	-1073.13	3.98E-03
AGAP001198	chymotrypsin	-1026.32	1.46E-06
AGAP003713	uncharacterized protein	-983.45	1.31E-04
AGAP013393	APN2 aminopeptidase N1	-982.22	1.18E-07
AGAP008371	uncharacterized protein	-967.33	2.14E-03
AGAP004107	uncharacterized protein	-949.31	1.36E-05
AGAP011630	uncharacterized protein	-946.27	7.96E-04
AGAP001352	uncharacterized protein	-944.40	4.33E-05
AGAP004921	CASPS5 short caspase 5	-915.76	4.77E-04
AGAP001346	uncharacterized protein	-911.50	3.67E-08
AGAP008291	TRYP5 trypsin 5	-909.23	2.88E-05
AGAP006506	SG2 salivary gland protein 2	-903.88	4.78E-06
AGAP002236	uncharacterized protein	-894.25	7.11E-08
AGAP028655	uncharacterized protein	-850.82	6.00E-03
AGAP001240	uncharacterized protein	-833.85	9.76E-05
AGAP000150	SG6 salivary gland protein 6	-818.72	1.14E-04
AGAP013188	APN4 aminopeptidase 4	-800.16	1.18E-04
AGAP012529	GALE8 galectin 8	-792.35	8.13E-08
AGAP011939	uncharacterized protein	-782.74	9.81E-03
AGAP029692	uncharacterized protein	-768.18	7.51E-12
AGAP006194	uncharacterized protein	-723.87	4.54E-07
AGAP010471	uncharacterized protein	-722.50	2.06E-06
AGAP006103	uncharacterized protein	-708.20	1.76E-03
AGAP008738	uncharacterized protein	-681.71	9.86E-03
AGAP004036	HPX7 heme peroxidase 7	-676.02	8.40E-03
AGAP013429	sodium-coupled monocarboxylate transporter 1	-664.48	7.54E-03
AGAP008922	uncharacterized protein	-614.42	1.17E-05
AGAP008293	TRYP7 trypsin 7	-606.70	8.33E-03
AGAP008278	D7L1 D7 long form salivary protein	-600.89	2.29E-06
AGAP028223	uncharacterized protein	-587.70	3.92E-03
AGAP004988	uncharacterized protein	-585.48	1.24E-07
AGAP003545	Osk protein oskar	-581.77	1.67E-04
AGAP007907	salivary Kazal 1	-561.53	1.04E-07
AGAP009946	GSTMS3 glutathione transferase microsomal 3	-557.02	2.12E-04
AGAP012842	uncharacterized protein	-556.97	8.54E-05
AGAP010974	uncharacterized protein	-530.59	5.37E-03
AGAP011435	carboxypeptidase A	-530.28	7.54E-04
AGAP012329	uncharacterized protein	-520.48	1.17E-05
AGAP008372	uncharacterized protein	-516.54	4.06E-03
AGAP012745	Anpep	-515.14	9.64E-03
AGAP006507	SG3 salivary gland protein 3	-500.77	2.61E-04
AGAP009527	uncharacterized protein	-481.10	1.93E-03
AGAP005996	CPR21 cuticular protein RR-1 family 21	-479.23	4.52E-05
AGAP002767	C-4 methylsterol oxidase	-461.04	8.84E-03
AGAP002587	uncharacterized protein	-445.50	3.38E-06
AGAP000603	uncharacterized protein	-437.99	3.78E-04
AGAP029369	uncharacterized protein	-421.57	6.10E-04
AGAP002826	uncharacterized protein	-413.90	2.65E-04
AGAP029640	Tetraspanin	-407.12	2.10E-04
AGAP011615	uncharacterized protein	-404.98	2.76E-03
AGAP004664	homeobox protein abdominal-B and related proteins	-398.19	6.79E-08
AGAP001881	protease m1 zinc metalloprotease	-396.53	1.89E-06
AGAP006420	venom allergen	-395.26	8.30E-07
AGAP003474	uncharacterized protein	-389.89	3.00E-07
AGAP029816	uncharacterized protein	-385.83	1.71E-08
AGAP009924	uncharacterized protein	-364.00	7.38E-03
AGAP011616	uncharacterized protein	-357.20	2.34E-06
AGAP009974	AAPP Anopheline antiplatelet protein	-349.85	1.99E-03
AGAP029724	uncharacterized protein	-324.56	3.84E-03
AGAP005942	uncharacterized protein	-313.92	5.83E-03
AGAP002010	uncharacterized protein	-309.76	2.31E-07
AGAP010973	sodium/potassium/calcium exchanger 3	-303.16	5.75E-07
AGAP007028	glucosyl/glucuronosyl transferases	-300.80	7.26E-08
AGAP000604	uncharacterized protein	-292.97	1.34E-05
AGAP029287	uncharacterized protein	-288.86	9.22E-06
AGAP008647	tetraspanin 29fb	-288.39	7.02E-03
AGAP029195	HPX12 Heme peroxidase 12	-288.31	7.97E-06
AGAP000152	uncharacterized protein	-287.27	2.60E-08
AGAP004662	homeobox protein abdominal-A homolog	-285.60	4.87E-08
AGAP008307	uncharacterized protein	-281.92	4.30E-03
AGAP008638	uncharacterized protein	-278.98	1.70E-05
AGAP012443	uncharacterized protein	-276.41	2.05E-03
AGAP005457	Ser/Thr protein phosphatase/nucleotidase	-271.69	6.98E-03
AGAP006643	uncharacterized protein	-262.87	1.30E-03
AGAP006102	uncharacterized protein	-258.87	6.38E-04
AGAP010829	CASPS12 short caspase 12	-248.23	1.64E-03
AGAP011696	duplex-specific nuclease	-247.28	8.33E-07
AGAP008244	uncharacterized protein	-244.63	3.56E-05
AGAP007679	uncharacterized protein	-237.27	1.44E-08
AGAP029125	uncharacterized protein	-226.99	1.43E-04
AGAP008468	fatty acid synthase%2C animal type	-224.23	2.19E-07
AGAP005256	juvenile hormone acid methyltransferase	-223.49	5.09E-07
AGAP010363	uncharacterized protein	-217.94	6.15E-05
AGAP008176	dipeptidyl-peptidase 4	-215.31	1.38E-03
AGAP000877	CYP4G17 cytochrome P450	-213.07	2.48E-05
AGAP012604	uncharacterized protein	-212.15	6.24E-04
AGAP013132	GALE9 galectin 9	-204.62	5.34E-07
AGAP005869	uncharacterized protein	-204.10	2.06E-07
AGAP003495	uncharacterized protein	-199.62	2.73E-03
AGAP006404	uncharacterized protein	-194.65	7.82E-03
AGAP028568	uncharacterized protein	-191.06	7.72E-07
AGAP006602	uncharacterized protein	-185.97	1.09E-06
AGAP005340	uncharacterized protein	-185.47	3.74E-06
AGAP008290	TRYP6 trypsin 6	-184.30	8.75E-03
AGAP007718	uncharacterized protein	-180.98	7.22E-03
AGAP003257	GSTU2 glutathione S-transferase unclassified 2	-167.05	3.29E-03
AGAP001965	sodium-coupled monocarboxylate transporter 1	-166.08	9.60E-04
AGAP010157	Ast2 allatostatin 2	-165.34	3.12E-06
AGAP003608	CYP4AA1 cytochrome P450	-164.14	2.52E-06
AGAP012375	protein aurora borealis	-162.83	6.35E-03
AGAP008306	uncharacterized protein	-158.69	1.96E-05
AGAP000732	Synaptic vesicle protein	-157.51	2.00E-03
AGAP001477	Innexin inx2	-157.19	7.17E-03
AGAP010601	ILP4 insulin-like peptide 4	-156.14	3.63E-05
AGAP004553	uncharacterized protein	-156.05	8.38E-07
AGAP004893	uncharacterized protein	-155.48	2.57E-07
AGAP006419	A5R2 antigen 5 related protein 2	-154.94	3.28E-06
AGAP001474	MSN myosuppressin	-151.48	4.66E-06
AGAP004281	uncharacterized protein	-148.96	4.09E-04
AGAP028512	uncharacterized protein	-144.67	2.96E-06
AGAP013280	calcium and integrin-binding protein 2	-136.88	1.21E-04
AGAP008369	uncharacterized protein	-136.18	1.01E-03
AGAP010604	ILP6 Insulin-like peptide 6	-136.14	9.48E-06
AGAP004916	uncharacterized protein	-134.10	8.25E-06
AGAP029652	uncharacterized protein	-132.89	3.66E-07
AGAP011927	brachyury protein	-129.17	4.53E-03
AGAP029764	uncharacterized protein	-128.43	8.70E-07
AGAP005068	defective proboscis extension response	-126.78	5.08E-05
AGAP009798	protein kinase%2C cGMP-dependent	-126.62	3.01E-06
AGAP029411	uncharacterized protein	-125.78	1.12E-06
AGAP001626	uncharacterized protein	-125.41	1.95E-03
AGAP004895	carbonic anhydrase	-124.69	9.06E-05
AGAP029252	uncharacterized protein	-124.48	4.39E-03
AGAP029278	uncharacterized protein	-123.84	2.99E-09
AGAP029734	uncharacterized protein	-123.37	5.27E-06
AGAP010485	dopamine beta-monooxygenase	-122.60	8.84E-03
AGAP005776	PDH pigment dispersing hormone	-118.36	2.59E-05
AGAP006263	ARR2 arrestin Arr2-like	-118.04	1.16E-03
AGAP012985	GPROP4 long wavelength sensitive opsin	-117.41	2.06E-03
AGAP004918	fibrinogen	-116.16	9.10E-08
AGAP010699	SWI/SNF-related matrix-associated actin-dependent regulator of chromatin	-115.86	4.77E-04
AGAP008962	alpha-glucosidase	-115.72	1.33E-03
AGAP012130	ATN allatotropin	-115.43	2.71E-06
AGAP012589	uncharacterized protein	-112.10	8.69E-04
AGAP011656	uncharacterized protein	-111.22	4.80E-04
AGAP029000	LSU_rRNA_eukarya Eukaryotic large subunit ribosomal RNA	-110.42	2.51E-03
AGAP002707	dpr18 defective proboscis extension response 18	-109.82	4.27E-03
AGAP003712	Ast1 allatostatin 1	-109.39	3.09E-08
AGAP007777	uncharacterized protein	-109.33	2.69E-04
AGAP013315	uncharacterized protein	-107.48	4.16E-05
AGAP005169	uncharacterized protein	-107.08	8.85E-04
AGAP000773	single-minded	-106.49	7.21E-03
AGAP005502	dehydrogenase/reductase SDR family member 11 precursor	-104.78	8.69E-04
AGAP010134	arrestin-1	-104.27	3.36E-03
AGAP008301	uncharacterized protein	-103.54	2.41E-08
AGAP000610	SG1f salivary gland protein 1-like 6	-102.84	1.17E-04
AGAP027999	AQP8 aquaporin	-100.88	1.70E-05
AGAP005334	CTLMA2 C-type lectin (CTL) - mannose binding	-99.82	4.82E-06
AGAP029475	uncharacterized protein	-96.65	8.84E-03
AGAP005156	uncharacterized protein	-96.14	8.33E-07
AGAP000340	uncharacterized protein	-95.58	4.13E-03
AGAP006707	serine-type enodpeptidase	-94.69	7.05E-07
AGAP002532	uncharacterized protein	-92.74	9.36E-03
AGAP009137	Ecdysteroid UDP-glucosyltransferase	-91.08	1.12E-03
AGAP001581	uncharacterized protein	-90.14	5.27E-06
AGAP004899	uncharacterized protein	-89.21	8.85E-03
AGAP004645	juvenile hormone diol kinase	-88.96	3.37E-08
AGAP003473	uncharacterized protein	-87.89	5.76E-03
AGAP011188	uncharacterized protein	-87.74	6.33E-03
AGAP010240	ESP late trypsin	-84.27	3.00E-04
AGAP003290	uncharacterized protein	-82.67	2.43E-05
AGAP000100	uncharacterized protein	-82.55	6.73E-04
AGAP010968	CLIPA9 CLIP-domain serine protease	-82.53	6.28E-05
AGAP008659	uncharacterized protein	-81.56	2.59E-04
AGAP001675	uncharacterized protein	-81.13	6.36E-05
AGAP004638	uncharacterized protein	-79.80	2.05E-04
AGAP029737	uncharacterized protein	-79.39	1.73E-07
AGAP002292	PKP pyrokinin	-78.23	3.87E-07
AGAP012982	GPROP3 long wavelength sensitive opsin	-77.41	3.00E-03
AGAP010243	female reproductive tract protease GLEANR_897	-76.37	7.95E-03
AGAP000390	phospholipid-transporting ATPase	-75.88	2.88E-05
AGAP005069	uncharacterized protein	-75.63	1.16E-04
AGAP013149	GPROP1 long wavelength sensitive opsin	-75.57	4.64E-03
AGAP001781	uncharacterized protein	-74.78	3.92E-04
AGAP013043	uncharacterized protein	-73.52	1.26E-04
AGAP013106	Niemann-Pick Type C-2	-73.23	5.33E-04
AGAP029385	uncharacterized protein	-69.90	2.51E-03
AGAP012501	uncharacterized protein	-69.88	1.05E-04
AGAP029736	uncharacterized protein	-69.64	6.62E-07
AGAP003675	CRZ corazonin	-68.94	9.51E-03
AGAP000192	CYP4C26 cytochrome P450	-68.77	3.88E-03
AGAP011785	CLIPE6 CLIP-domain serine protease	-68.64	3.98E-03
AGAP011908	uncharacterized protein	-66.63	1.18E-07
AGAP011442	serine carboxypeptidase 1	-64.94	5.91E-03
AGAP029557	uncharacterized protein	-63.23	2.46E-03
AGAP004118	SCRAL1 Class A Scavenger Receptor (SRCR domain) with Lysyl Oxidase domain.	-61.92	2.07E-06
AGAP000215	homeobox protein OTX	-61.71	8.45E-04
AGAP000347	CAPA pyrokinin capa-like	-61.06	1.23E-09
AGAP000743	uncharacterized protein	-61.00	1.55E-04
AGAP004901	uncharacterized protein	-60.33	2.44E-08
AGAP008467	solute carrier family 6 (neurotransmitter transporter%2C amino acid) member 5/7/	-59.80	5.04E-05
AGAP003195	fatty acyl-CoA elongase	-59.70	3.89E-03
AGAP012945	CASPS4 protein	-59.69	2.88E-07
AGAP028207	uncharacterized protein	-59.36	6.27E-08
AGAP008302	uncharacterized protein	-59.02	7.46E-07
AGAP001116	D-amino-acid oxidase	-58.05	2.70E-03
AGAP004218	uncharacterized protein	-56.01	1.75E-03
AGAP004920	CASPS6 short caspase 6	-53.32	3.04E-05
AGAP002846	Trunk	-52.24	2.09E-03
AGAP001382	DH31 diuretic hormone 31	-51.86	2.85E-05
AGAP012388	uncharacterized protein	-51.37	2.43E-08
AGAP008582	Alpha-mannosidase	-51.29	7.32E-06
AGAP006422	cyanogenic beta-glucosidase	-51.28	6.54E-03
AGAP007454	LRIM8A leucine-rich immune protein (Short)	-50.88	3.77E-06
AGAP000348	uncharacterized protein	-50.25	3.66E-04
AGAP011657	uncharacterized protein	-50.25	6.20E-04
AGAP009164	uncharacterized protein	-49.86	3.43E-03
AGAP028969	5_8S_rRNA 5.8S ribosomal RNA	-49.62	6.94E-07
AGAP005335	CTL4 C-type lectin (CTL)	-49.43	7.66E-07
AGAP002444	GPROP12 pteropsin	-47.90	3.92E-04
AGAP010046	uncharacterized protein	-47.77	2.78E-03
AGAP029481	uncharacterized protein	-47.57	2.35E-03
AGAP029441	uncharacterized protein	-47.39	3.77E-06
AGAP005009	Pyrroline-5-carboxylate reductase	-45.99	1.11E-04
AGAP007949	uncharacterized protein	-45.99	3.15E-06
AGAP029046	uncharacterized protein	-45.66	2.21E-08
AGAP006209	carboxypeptidase B	-44.95	6.48E-05
AGAP007821	uncharacterized protein	-44.10	9.96E-03
AGAP011617	uncharacterized protein	-44.08	1.95E-07
AGAP002053	uncharacterized protein	-43.53	2.35E-06
AGAP002090	COE16738 carboxylesterase	-43.51	7.15E-03
AGAP012665	uncharacterized protein	-43.45	1.26E-03
AGAP010089	GPROP9 short wavelength sensitive opsin	-42.96	1.23E-03
AGAP000191	uncharacterized protein	-42.74	5.21E-07
AGAP006371	amyrel	-42.37	7.34E-04
AGAP006635	uncharacterized protein	-42.08	1.79E-05
AGAP002312	uncharacterized protein	-41.08	4.01E-03
AGAP005311	uncharacterized protein	-40.77	3.20E-04
AGAP013423	SG9 salivary gland protein 9	-40.40	9.36E-07
AGAP013117	uncharacterized protein	-40.04	5.83E-03
AGAP002518	delta-1-pyrroline-5-carboxylate synthetase	-39.57	9.74E-06
AGAP006279	cell division control protein 42	-39.47	2.08E-06
AGAP027980	ABCC10 ATP-binding cassette transporter (ABC transporter) family C member 10	-39.45	3.83E-03
AGAP001506	guanine nucleotide-binding protein subunit beta%2C other	-39.32	9.17E-05
AGAP010365	uncharacterized protein	-38.83	1.08E-08
AGAP012220	ORK orcokinin	-38.67	4.89E-10
AGAP007029	glucosyl/glucuronosyl transferases	-38.62	1.58E-03
AGAP002240	uncharacterized protein	-37.89	3.16E-09
AGAP028696	COE09895 carboxylesterase	-37.46	2.92E-05
AGAP001412	Hedgehog protein	-36.79	1.55E-03
AGAP028128	ABCC9 ATP-binding cassette transporter (ABC transporter) family C member 9	-35.83	7.27E-03
AGAP006689	BTB (POZ) domain containing 9	-34.92	7.45E-06
AGAP029440	uncharacterized protein	-34.53	1.25E-05
AGAP012975	histamine-gated chloride channel subunit	-34.39	1.91E-04
AGAP005310	uncharacterized protein	-34.38	5.32E-09
AGAP000689	uncharacterized protein	-33.57	7.20E-11
AGAP000181	riboflavin transporter 2	-33.54	1.39E-06
AGAP002771	uncharacterized protein	-33.40	2.55E-06
AGAP008004	uncharacterized protein	-33.18	2.01E-08
AGAP009771	uncharacterized protein	-32.67	3.67E-03
AGAP007124	uncharacterized protein	-32.20	5.45E-07
AGAP000718	uncharacterized protein	-31.75	3.44E-03
AGAP002542	LRIM20 leucine-rich immune protein (Coil-less)	-31.66	8.46E-05
AGAP011791	CLIPA1 CLIP-domain serine protease	-31.02	2.57E-07
AGAP013268	cystinosin	-30.47	3.89E-08
AGAP003581	D-xylulose reductase A	-29.46	1.89E-06
AGAP029763	uncharacterized protein	-29.44	8.30E-05
AGAP009890	nuclear receptor subfamily 2 group E member 3	-28.99	1.99E-06
AGAP000431	uncharacterized protein	-28.63	5.97E-06
AGAP001658	Beat-VI	-28.47	3.44E-03
AGAP005501	dehydrogenase/reductase SDR family member 11 precursor	-28.38	8.17E-07
AGAP029567	uncharacterized protein	-28.26	7.43E-03
AGAP002328	uncharacterized protein	-28.15	3.94E-08
AGAP012843	uncharacterized protein	-27.98	9.99E-03
AGAP008654	TEP12 thioester-containing protein 12	-27.80	4.37E-05
AGAP028001	uncharacterized protein	-27.23	2.08E-08
AGAP028968	5_8S_rRNA 5.8S ribosomal RNA	-26.89	1.81E-03
AGAP027997	LRIM5 leucine-rich immune protein (Short)	-26.47	1.10E-03
AGAP002702	uncharacterized protein	-26.45	9.86E-03
AGAP002632	uncharacterized protein	-25.79	1.49E-05
AGAP008187	uncharacterized protein	-25.48	4.97E-07
AGAP003833	asparagine synthase (glutamine-hydrolysing)	-25.31	3.07E-03
AGAP000506	ABCG2 ATP-binding cassette transporter (ABC transporter) family G member 2	-25.24	2.62E-04
AGAP002011	ammonium transporter Rh	-25.19	4.61E-05
AGAP009730	myosin III	-25.04	5.73E-04
AGAP012308	ornithine decarboxylase	-24.87	8.16E-07
AGAP004299	helix-loop-helix protein hen	-24.59	3.43E-06
AGAP029298	uncharacterized protein	-24.44	5.94E-03
AGAP009275	Sk sulfakinin neuropeptide	-24.23	3.83E-04
AGAP013627	U1 U1 spliceosomal RNA	-24.21	1.79E-06
AGAP003636	inositol oxygenase	-24.19	4.07E-04
AGAP011256	uncharacterized protein	-23.63	3.11E-06
AGAP000858	uncharacterized protein	-23.60	3.82E-06
AGAP001511	uncharacterized protein	-23.46	5.34E-05
AGAP008912	Rac GTPase-activating protein 1	-23.38	4.14E-04
AGAP002974	alpha1 nicotinic acetylcholine receptor subunit alpha 1	-23.32	3.43E-06
AGAP002487	uncharacterized protein	-22.97	6.00E-06
AGAP013689	U1 U1 spliceosomal RNA	-22.91	8.94E-06
AGAP007033	APL1C Anopheles Plasmodium-responsive Leucine-Rich Repeat 1C	-22.82	2.13E-04
AGAP003762	uncharacterized protein	-22.43	7.34E-08
AGAP008253	uncharacterized protein	-22.16	6.62E-05
AGAP012391	uncharacterized protein	-21.97	2.46E-03
AGAP008155	forkhead box protein D	-21.55	2.59E-06
AGAP002431	uncharacterized protein	-21.54	4.83E-07
AGAP011033	Cht8 chitinase	-21.40	1.10E-04
AGAP001284	potassium inwardly-rectifying channel subfamily J	-21.31	1.76E-07
AGAP004620	Envelysin	-21.25	2.47E-05
AGAP003871	uncharacterized protein	-21.10	6.36E-05
AGAP002198	Gnmt glycine N-methyltransferase	-20.77	2.74E-04
AGAP028928	5_8S_rRNA 5.8S ribosomal RNA	-20.63	2.31E-08
AGAP005902	forkhead protein/ forkhead protein domain	-20.31	2.76E-06
AGAP005094	uncharacterized protein	-20.26	2.48E-04
AGAP009733	wingless-type MMTV integration site family%2C member 6	-20.26	6.92E-09
AGAP005099	uncharacterized protein	-19.63	3.38E-03
AGAP028607	uncharacterized protein	-19.50	2.37E-04
AGAP011317	uncharacterized protein	-19.42	7.21E-07
AGAP009145	uncharacterized protein	-19.12	7.70E-05
AGAP005518	FMRF FMRFamide	-19.04	8.57E-03
AGAP000647	uncharacterized protein	-18.98	4.06E-04
AGAP000731	uncharacterized protein	-18.73	3.84E-09
AGAP010366	uncharacterized protein	-18.60	1.48E-09
AGAP013049	uncharacterized protein	-18.46	3.67E-03
AGAP011402	sphingolipid delta-4 desaturase	-17.81	8.78E-03
AGAP012509	uncharacterized protein	-17.54	1.12E-05
AGAP008880	uncharacterized protein	-17.29	1.62E-05
AGAP009001	Histidine decarboxylase	-17.13	6.85E-06
AGAP009128	mitochondrial carnitine/acylcarnitine carrier protein	-16.94	6.86E-05
AGAP001291	zinc finger protein ZIC%2C invertebrate	-16.87	2.21E-05
AGAP008731	Laccase-like multicopper oxidase 2	-16.76	1.54E-05
AGAP010731	CLIPA8 CLIP-domain serine protease	-16.20	1.35E-06
AGAP010344	solute carrier family 26%2C other	-15.65	2.44E-08
AGAP028725	SPCLIP1 CLIP-domain serine protease	-15.57	8.59E-03
AGAP011168	uncharacterized protein	-15.36	6.27E-04
AGAP000352	TWDL1 cuticular protein TWDL family (TWDL1)	-14.90	8.23E-05
AGAP005600	sugar transporter ERD6-like 6	-14.86	2.33E-08
AGAP029295	Metalloendopeptidase	-14.59	9.71E-05
AGAP003999	uncharacterized protein	-14.53	2.79E-09
AGAP009591	formyltetrahydrofolate dehydrogenase	-14.22	9.55E-05
AGAP003095	yellow protein	-14.07	2.86E-04
AGAP012451	uncharacterized protein	-14.01	6.58E-06
AGAP029324	uncharacterized protein	-13.61	7.30E-03
AGAP003355	uncharacterized protein	-13.59	1.24E-07
AGAP028065	uncharacterized protein	-13.55	2.52E-04
AGAP005848	ficolin A	-13.49	5.43E-03
AGAP011325	uncharacterized protein	-13.31	7.94E-03
AGAP029307	uncharacterized protein	-13.30	1.04E-08
AGAP013555	U3 Small nucleolar RNA U3	-13.24	7.70E-05
AGAP013493	uncharacterized protein	-12.98	3.30E-04
AGAP010014	uncharacterized protein	-12.86	2.87E-09
AGAP029115	uncharacterized protein	-12.64	7.55E-03
AGAP029357	uncharacterized protein	-12.59	1.64E-05
AGAP007421	Similar to mandelate racemase/muconate lactonizing protein	-12.45	2.18E-08
AGAP003281	uncharacterized protein	-12.44	1.04E-04
AGAP011765	Spondin-1	-12.42	5.70E-05
AGAP007837	Sodium-coupled monocarboxylate transporter 1	-12.29	5.37E-07
AGAP010814	TEP6 thioester-containing protein 6	-12.24	7.33E-06
AGAP008655	uncharacterized protein	-12.17	1.81E-07
AGAP008404	uncharacterized protein	-12.10	5.10E-04
AGAP005011	Iroquois-class homeodomain protein irx	-11.87	1.14E-08
AGAP005914	uncharacterized protein	-11.75	2.57E-07
AGAP006540	LIM homeobox protein	-11.74	2.99E-05
AGAP000213	ankyrin repeat and SOCS box protein 17	-11.64	6.75E-03
AGAP009448	uncharacterized protein	-11.61	1.79E-05
AGAP007123	sarcosine dehydrogenase	-11.54	1.62E-03
AGAP011643	GPRMTHL7 methuselah-like	-11.54	5.17E-07
AGAP000488	homeobox protein Nkx-5	-11.53	2.48E-03
AGAP009906	uncharacterized protein	-11.38	7.14E-03
AGAP001767	Peptidase (mitochondrial processing) beta	-11.34	6.11E-05
AGAP010621	glycine transporter	-11.28	1.63E-03
AGAP008471	uncharacterized protein	-11.17	9.46E-03
AGAP029827	uncharacterized protein	-11.07	7.93E-07
AGAP005277	uncharacterized protein	-11.00	2.27E-07
AGAP011253	uncharacterized protein	-11.00	6.27E-09
AGAP007369	Ras-related protein Rap-1b precursor	-10.95	2.35E-06
AGAP009338	Cell division cycle 20%2C cofactor of APC complex	-10.65	3.33E-06
AGAP007854	membrane dipeptidase	-10.43	1.79E-04
AGAP028814	5_8S_rRNA 5.8S ribosomal RNA	-10.43	5.55E-08
AGAP003702	tolkin	-10.04	7.96E-08
AGAP001768	GILT2 gamma-interferon-inducible lysosomal thiol reductase	-9.80	3.25E-03
AGAP011307	uncharacterized protein	-9.59	6.33E-04
AGAP010531	fibrinogen-related protein 7	-9.28	9.21E-03
AGAP006348	LRIM1 leucine-rich immune protein (Long)	-9.22	7.76E-05
AGAP004632	DEF2 defensin anti-microbial peptide	-9.11	7.49E-04
AGAP002503	4-coumarate:CoA ligase	-8.87	1.89E-05
AGAP008716	uncharacterized protein	-8.80	3.18E-04
AGAP000137	solute carrier family 45%2C member 1/2/4	-8.75	1.95E-04
AGAP003289	carbonic anhydrase	-8.59	8.16E-07
AGAP004902	uncharacterized protein	-8.53	9.42E-09
AGAP000225	netrin 1	-8.31	4.27E-07
AGAP029702	uncharacterized protein	-8.29	4.28E-05
AGAP013539	uncharacterized protein	-7.88	2.19E-05
AGAP013454	uncharacterized protein	-7.84	1.26E-04
AGAP029631	uncharacterized protein	-7.65	2.20E-07
AGAP001982	uncharacterized protein	-7.59	4.65E-03
AGAP011509	COEunkn carboxylesterase	-7.40	4.25E-03
AGAP012328	uncharacterized protein	-7.34	5.34E-05
AGAP003205	uncharacterized protein	-7.28	1.90E-03
AGAP028819	5_8S_rRNA 5.8S ribosomal RNA	-7.25	4.13E-09
AGAP008632	alpha-aminoadipic semialdehyde synthase	-7.22	1.55E-07
AGAP010926	uncharacterized protein	-7.17	1.64E-03
AGAP004727	Gr25 gustatory receptor 25	-7.16	9.33E-04
AGAP008968	uncharacterized protein	-7.10	7.21E-07
AGAP013743	uncharacterized protein	-6.95	4.55E-03
AGAP005318	uncharacterized protein	-6.81	5.50E-05
AGAP009415	lysophosphatidate acyltransferase	-6.75	1.26E-03
AGAP008442	uncharacterized protein	-6.60	9.73E-08
AGAP010077	CYP303A1 cytochrome P450	-6.52	2.76E-03
AGAP003492	facilitated glucose transporter (solute carrier family 2)	-6.36	3.42E-10
AGAP012963	uncharacterized protein	-6.30	1.75E-05
AGAP011830	myo-inositol-1-phosphate synthase	-6.28	4.54E-07
AGAP008628	uncharacterized protein	-6.25	3.67E-03
AGAP012164	GPRNPR4 putative neuropeptide receptor 4	-6.15	1.01E-03
AGAP001892	arrestin domain-containing protein 3	-6.09	1.78E-07
AGAP006380	ABCA2 ATP-binding cassette transporter (ABC transporter) family A member 2	-6.01	1.02E-07
AGAP009922	salivary purine nucleosidase	-5.74	1.34E-08
AGAP028055	UDP-glucuronosyltransferase	-5.54	1.58E-03
AGAP010032	uncharacterized protein	-5.47	8.25E-06
AGAP008143	uncharacterized protein	-5.41	9.60E-04
AGAP012561	uncharacterized protein	-5.37	1.24E-04
AGAP003269	DH44 diueretic hormone 44	-5.29	1.33E-07
AGAP003076	GPRGHP1 putative growth hormone releasing hormone receptor 1	-5.21	3.72E-09
AGAP003531	IR41n ionotropic receptor IR41n	-5.15	1.31E-04
AGAP009195	GSTE1 glutathione S-transferase epsilon class 1	-5.14	5.45E-04
AGAP006976	uncharacterized protein	-4.98	3.72E-05
AGAP007315	uncharacterized protein	-4.71	7.72E-07
AGAP012498	uncharacterized protein	-4.63	7.70E-03
AGAP008778	lachesin	-4.53	4.15E-05
AGAP007993	uncharacterized protein	-4.52	6.76E-03
AGAP000422	(heparan sulfate)-glucosamine 3-sulfotransferase 3	-4.51	4.27E-03
AGAP013721	uncharacterized protein	-4.37	1.94E-04
AGAP010730	prophenoloxidase activating factor	-4.25	8.23E-05
AGAP008766	AQP5 Aquaporin	-4.12	1.37E-04
AGAP010555	uncharacterized protein	-4.12	6.21E-03

## Sheet: Table S2
Table S2. Overview of differentially expressed (up-regulated and down-regulated) genes in VK7-HR (resistant) compared to both susceptible strains, VK7-LR and N’Gousso.
		VK7-HR vs VK7-LR		VK7-HR vs N’Gousso
Gene ID	Description	Fold Change	Corrected p-value	Fold Change	Corrected p-value
Commonly up-regulated genes
AGAP029698	uncharacterized protein	188.32	5.74E-15	194.40	3.90E-12
AGAP029696	uncharacterized protein	121.89	7.26E-26	61.87	1.06E-19
AGAP006913	uncharacterized protein	65.33	1.39E-16	56.58	6.51E-13
AGAP012849	uncharacterized protein	61.34	7.37E-76	105.73	1.23E-150
AGAP010132	SCRBQ1 Class B Scavenger Receptor (CD36 domain)	54.67	2.41E-101	69.36	2.42E-203
AGAP013134	uncharacterized protein	51.20	2.16E-33	26.65	1.91E-16
AGAP029319	uncharacterized protein	36.40	5.90E-98	17.07	1.14E-23
AGAP003383	CPR121 cuticular protein RR-2 family 121	22.85	4.04E-20	57.42	3.41E-21
AGAP013465	CPLCP1 cuticular protein (putative) CPLCP1	19.52	3.45E-05	86.51	3.37E-41
AGAP013123	glucose dehydrogenase (acceptor)	19.37	5.58E-15	17.60	1.35E-13
AGAP010110	uncharacterized protein	18.31	2.48E-49	12.56	4.27E-23
AGAP029425	uncharacterized protein	17.77	6.44E-48	13.94	7.53E-30
AGAP012625	Annexin (Fragment)	16.15	2.82E-101	4.99	4.07E-22
AGAP005457	Ser/Thr protein phosphatase/nucleotidase	14.93	1.77E-12	21.22	7.48E-13
AGAP000818	CYP9K1 cytochrome P450	13.54	7.45E-60	20.63	5.64E-14
AGAP007077	uncharacterized protein	12.86	5.80E-56	15.67	6.53E-92
AGAP006486	Prss3	11.77	8.48E-11	22.36	2.43E-16
AGAP013534	uncharacterized protein	11.25	2.11E-20	5.99	2.66E-14
AGAP006487	trypsin-alpha	11.07	6.40E-10	17.36	3.67E-13
AGAP010830	TEP9 thioester-containing protein 9	10.74	3.18E-05	13.05	2.74E-05
AGAP013316	uncharacterized protein	10.43	4.20E-10	36.69	3.47E-13
AGAP013241	CYP4D16 cytochrome P450	10.41	1.09E-20	10.23	1.94E-21
AGAP028407	uncharacterized protein	9.45	1.13E-19	9.54	9.79E-18
AGAP006914	fibrinogen-related protein 1	9.30	2.64E-31	11.72	6.94E-10
AGAP000976	uncharacterized protein	9.19	2.49E-14	16.32	5.30E-15
AGAP013002	uncharacterized protein	9.17	1.60E-42	6.94	1.64E-22
AGAP006191	Cht24 chitinase	9.07	4.24E-17	7.84	2.04E-12
AGAP001864	CYP4H15 cytochrome P450	8.88	1.93E-52	7.05	3.21E-30
AGAP011121	pancreatic triacylglycerol lipase	8.85	1.71E-25	4.76	1.56E-17
AGAP009217	CLIPB12 CLIP-domain serine protease	8.47	2.49E-10	4.23	4.03E-05
AGAP003781	glucose dehydrogenase (acceptor)	8.45	5.08E-13	13.28	5.45E-12
AGAP008447	CPLCG4 cuticular protein CPLCG family (CPLCG4)	8.34	1.64E-10	8.31	8.82E-19
AGAP006931	CPR111 cuticular protein RR-2 family 111	8.18	1.52E-17	5.18	6.46E-10
AGAP000155	alkylated DNA repair protein alkB homolog	7.82	1.29E-87	6.79	2.06E-59
AGAP001664	CPR1 cuticular protein RR-2 family 1	7.71	6.34E-18	6.20	5.64E-10
AGAP002867	CYP6P4 cytochrome P450	7.61	1.12E-07	20.27	1.42E-47
AGAP008446	CPLCG3 cuticular protein CPLCG family (CPLCG3)	7.51	4.56E-26	4.65	1.91E-17
AGAP013312	uncharacterized protein	7.49	7.55E-18	5.42	1.18E-09
AGAP007159	alpha-crystallin B chain	7.36	3.24E-07	4.64	6.58E-07
AGAP029432	uncharacterized protein	7.34	5.72E-28	6.03	4.84E-20
AGAP007158	alpha-crystallin B chain	7.34	4.37E-07	4.59	1.07E-06
AGAP006222	glucosyl/glucuronosyl transferases	7.32	5.29E-47	17.97	2.31E-70
AGAP003380	CPR118 cuticular protein RR-2 family 118	7.21	1.65E-06	15.96	1.84E-14
AGAP004449	pancreatic triacylglycerol lipase	7.14	1.31E-10	4.02	4.02E-05
AGAP006209	carboxypeptidase B	7.07	1.64E-58	4.15	4.83E-20
AGAP001596	uncharacterized protein	7.02	4.32E-11	6.29	2.67E-12
AGAP006225	aldehyde oxidase	6.91	1.63E-52	7.37	1.76E-47
AGAP013334	uncharacterized protein	6.44	2.58E-36	6.54	1.84E-21
AGAP004665	CYP306A1 cytochrome P450	6.34	3.52E-31	6.55	5.57E-22
AGAP028147	uncharacterized protein	6.33	9.97E-20	5.58	1.15E-09
AGAP008217	CYP6Z3 cytochrome P450	6.19	1.67E-04	8.12	1.41E-14
AGAP012850	Cytochrome P450	5.89	4.08E-05	20.37	7.18E-87
AGAP029479	uncharacterized protein	5.53	8.08E-28	9.02	1.26E-47
AGAP007782	uncharacterized protein	5.51	4.50E-07	13.67	1.06E-15
AGAP001669	CPR6 cuticular protein RR-2 family 6	5.37	4.77E-10	4.20	9.67E-08
AGAP001503	separase	5.22	4.98E-23	6.19	1.04E-15
AGAP008893	CPLCP8 cuticular protein CPLCP8	5.20	1.75E-11	7.30	1.21E-08
AGAP005634	Cht2 chitinase	5.20	4.20E-21	4.45	4.32E-13
AGAP029782	St1 sulfotransferase	5.09	2.54E-05	12.26	1.51E-47
AGAP002495	uncharacterized protein	5.01	7.35E-10	5.78	2.19E-14
AGAP007616	uncharacterized protein	4.91	1.23E-14	8.19	1.54E-22
AGAP012988	uncharacterized protein	4.87	1.69E-17	5.20	1.15E-12
AGAP002391	COEAE5O carboxylesterase	4.86	3.96E-41	8.60	9.31E-35
AGAP011348	arylsulfatase b	4.84	9.48E-21	4.54	5.38E-13
AGAP007060	uncharacterized protein	4.83	3.93E-08	4.03	1.20E-05
AGAP009273	Seminal fluid protein HACP027	4.72	3.17E-18	18.76	7.34E-11
AGAP007042	CPR62 cuticular protein RR-1 family 62	4.72	1.28E-07	12.09	7.28E-14
AGAP012697	Sulfotransferase (Sult)	4.53	2.92E-05	12.22	1.39E-31
AGAP029108	uncharacterized protein	4.44	1.25E-36	5.24	1.29E-17
AGAP002100	uncharacterized protein	4.19	5.50E-64	10.18	3.69E-89
AGAP006489	uncharacterized protein	4.18	1.04E-10	6.37	1.02E-18
AGAP011812	elongation of very long chain fatty acids	4.09	1.43E-06	7.84	8.68E-15
AGAP007589	glucosyl/glucuronosyl transferases	4.00	2.27E-36	4.60	5.45E-51
Commonly down-regulated genes
AGAP002803	uncharacterized protein	-1348.20	1.46E-58	-386.32	4.76E-14
AGAP000612	SG1 salivary gland protein 1	-844.60	2.77E-05	-374.49	2.12E-06
AGAP004826	uncharacterized protein	-841.67	4.34E-27	-707.80	4.43E-33
AGAP006079	Obp53 odorant-binding protein 53	-628.64	1.62E-83	-503.95	1.06E-128
AGAP000610	SG1f salivary gland protein 1-like 6	-581.58	2.23E-07	-418.85	1.68E-15
AGAP000607	SG1c salivary gland protein 1-like 3	-539.50	1.42E-07	-485.15	8.40E-15
AGAP029344	uncharacterized protein	-491.93	1.16E-15	-584.01	3.26E-07
AGAP006504	SG2b salivary gland protein 2-like	-390.18	3.54E-05	-217.85	3.15E-09
AGAP013064	uncharacterized protein	-316.37	5.79E-54	-338.26	1.09E-46
AGAP006400	alkaline phosphatase 2	-260.00	7.42E-82	-269.43	1.28E-102
AGAP006506	SG2 salivary gland protein 2	-242.67	1.33E-04	-176.70	2.24E-06
AGAP011981	uncharacterized protein	-242.02	1.83E-93	-130.84	4.35E-20
AGAP006507	SG3 salivary gland protein 3	-232.27	2.66E-05	-311.46	7.13E-09
AGAP008956	uncharacterized protein	-225.79	1.11E-06	-150.33	1.71E-21
AGAP013423	SG9 salivary gland protein 9	-195.80	1.19E-04	-128.16	3.22E-07
AGAP008216	SG7 salivary gland protein 7	-180.70	3.65E-07	-159.07	1.21E-13
AGAP000609	SG1e salivary gland protein 1-like 5	-160.75	6.68E-06	-128.93	4.04E-13
AGAP005822	uncharacterized protein	-151.66	2.43E-04	-60.46	7.59E-06
AGAP007015	uncharacterized protein	-146.70	9.03E-91	-42.52	9.06E-36
AGAP029433	uncharacterized protein	-146.49	5.33E-47	-85.37	5.23E-43
AGAP001717	uncharacterized protein	-134.19	5.61E-29	-40.38	1.88E-07
AGAP000548	SG1b salivary gland protein 1-like 2	-121.56	3.54E-06	-91.92	1.72E-10
AGAP008306	uncharacterized protein	-111.43	1.04E-04	-59.06	1.92E-05
AGAP006371	amyrel	-108.20	6.42E-05	-48.80	5.53E-05
AGAP008307	uncharacterized protein	-107.24	2.92E-04	-48.39	8.03E-05
AGAP000473	proton-coupled amino acid transporter	-100.80	4.25E-09	-103.88	2.26E-53
AGAP001374	trio TRIO salivary gland protein	-86.21	3.55E-05	-72.35	7.48E-13
AGAP000611	SG1d salivary gland protein 1-like 4	-81.86	9.86E-05	-67.07	6.50E-09
AGAP010604	ILP6 Insulin-like peptide 6	-74.57	2.40E-06	-50.52	2.91E-08
AGAP001781	uncharacterized protein	-74.10	3.66E-11	-153.28	2.77E-25
AGAP029324	uncharacterized protein	-70.28	1.77E-19	-39.23	1.67E-13
AGAP001352	uncharacterized protein	-68.49	1.49E-05	-15.87	2.14E-06
AGAP006710	CHYM2 chymotrypsin	-66.91	1.72E-10	-639.69	7.22E-05
AGAP029395	uncharacterized protein	-63.83	1.35E-80	-44.38	7.57E-48
AGAP000605	uncharacterized protein	-60.55	8.61E-12	-1472.32	9.20E-09
AGAP029431	uncharacterized protein	-58.87	1.35E-14	-171.52	3.74E-74
AGAP000946	C-4 methylsterol oxidase	-57.47	1.40E-15	-76.75	1.98E-26
AGAP013470	uncharacterized protein	-53.94	5.68E-17	-28.71	6.70E-35
AGAP009918	SGS5	-48.46	2.40E-08	-21.34	2.85E-05
AGAP010601	ILP4 insulin-like peptide 4	-47.48	1.48E-04	-24.79	5.51E-04
AGAP006775	glucosyl/glucuronosyl transferases	-45.53	1.30E-31	-18.98	5.56E-08
AGAP002994	CPR10 cuticular protein RR-2 family 10	-43.76	1.22E-05	-15.69	3.14E-04
AGAP008282	D7r2 D7 short form salivary protein	-41.32	1.61E-04	-29.39	8.46E-04
AGAP002629	uncharacterized protein	-36.18	2.38E-13	-1816.34	7.12E-13
AGAP002292	PKP pyrokinin	-33.19	3.83E-06	-20.40	5.84E-04
AGAP028406	uncharacterized protein	-31.60	5.56E-12	-8.18	2.89E-49
AGAP011098	uncharacterized protein	-30.31	7.39E-05	-35.00	7.76E-07
AGAP010409	OBP22 odorant-binding protein 22	-29.25	4.26E-05	-20.01	4.70E-05
AGAP028150	uncharacterized protein	-28.34	3.21E-06	-47.22	2.14E-09
AGAP006194	uncharacterized protein	-27.41	2.87E-04	-33.00	3.55E-18
AGAP006195	uncharacterized protein	-26.93	5.38E-04	-19.04	1.46E-23
AGAP012308	ornithine decarboxylase	-24.46	8.73E-06	-11.74	5.24E-05
AGAP011785	CLIPE6 CLIP-domain serine protease	-22.91	2.41E-05	-11.26	9.03E-04
AGAP004883	uncharacterized protein	-22.48	5.15E-06	-15.96	2.08E-70
AGAP002769	C-4 methylsterol oxidase	-20.90	7.61E-21	-30.35	4.00E-13
AGAP008968	uncharacterized protein	-20.29	4.28E-28	-5.76	1.94E-15
AGAP012979	glucose dehydrogenase (acceptor)	-18.83	5.82E-21	-18.98	1.39E-16
AGAP028082	uncharacterized protein	-18.58	7.76E-05	-12.80	1.44E-06
AGAP011467	Or5 odorant receptor 5	-17.94	3.03E-14	-6.25	4.58E-07
AGAP009502	uncharacterized protein	-17.92	1.97E-08	-16.84	9.22E-06
AGAP006709	CHYM1 Chymotrypsin-1	-16.86	2.63E-30	-16.62	8.28E-22
AGAP013239	juvenile hormone-inducible protein	-16.08	2.56E-13	-6.26	1.83E-04
AGAP005166	uncharacterized protein	-15.43	9.38E-86	-14.31	1.23E-23
AGAP029196	Fatty acyl-CoA reductase	-14.86	2.40E-05	-24.53	3.50E-36
AGAP003938	uncharacterized protein	-14.71	6.71E-15	-7.42	1.88E-15
AGAP011443	carboxypeptidase	-14.54	9.88E-06	-11.58	5.13E-13
AGAP009590	amiloride-sensitive sodium channel other	-14.04	3.85E-08	-4.09	9.19E-05
AGAP002430	Akh2 adipokinetic hormone 2	-13.79	4.75E-11	-8.54	8.42E-06
AGAP002451	SCRB1 Class B Scavenger Receptor (CD36 domain).	-13.08	8.30E-04	-15.29	3.01E-04
AGAP028541	uncharacterized protein	-12.71	1.79E-60	-7.43	2.50E-13
AGAP008065	uncharacterized protein	-11.91	3.33E-05	-24.78	1.92E-05
AGAP012217	sterol O-acyltransferase	-11.65	3.47E-21	-34.00	3.99E-41
AGAP029062	OBP1 odorant-binding protein 1	-11.63	6.03E-05	-13.47	1.96E-05
AGAP028564	uncharacterized protein	-11.59	1.05E-15	-28.04	2.22E-11
AGAP004694	uncharacterized protein	-11.52	7.01E-08	-11.35	1.02E-11
AGAP012216	sterol O-acyltransferase	-11.36	1.29E-34	-31.27	2.30E-46
AGAP003547	MORN repeat-containing protein 4	-11.01	3.96E-05	-13.71	2.82E-05
AGAP007752	uncharacterized protein	-10.73	1.42E-16	-16.51	1.67E-12
AGAP006416	SP24D serine protease (non-digestive)	-10.62	5.36E-04	-9.17	2.30E-49
AGAP012821	uncharacterized protein	-10.39	4.31E-74	-4.86	8.17E-23
AGAP013762	uncharacterized protein	-10.38	1.67E-07	-11.78	7.46E-14
AGAP009635	uncharacterized protein	-10.19	2.23E-09	-4.63	5.30E-16
AGAP007359	uncharacterized protein	-10.08	1.02E-06	-9.91	5.54E-10
AGAP005238	facilitated glucose transporter (solute carrier family 2)	-10.00	7.28E-06	-15.34	2.29E-09
AGAP008467	solute carrier family 6 (neurotransmitter transporter amino acid) member 5/7/	-9.95	1.39E-07	-6.70	3.44E-05
AGAP003939	uncharacterized protein	-9.84	1.03E-39	-6.32	8.90E-17
AGAP012635	uncharacterized protein	-9.67	4.75E-06	-16.33	1.52E-15
AGAP028566	uncharacterized protein	-9.65	3.72E-15	-27.99	1.48E-19
AGAP005810	uncharacterized protein	-9.26	2.39E-15	-9.12	1.77E-12
AGAP002328	uncharacterized protein	-8.97	4.15E-13	-6.82	2.99E-13
AGAP003775	uncharacterized protein	-8.96	5.39E-19	-5.13	9.52E-11
AGAP005518	FMRF FMRFamide	-8.90	1.11E-13	-6.59	5.82E-05
AGAP003778	uncharacterized protein	-8.65	5.81E-30	-5.11	5.29E-11
AGAP011188	uncharacterized protein	-8.59	9.47E-12	-4.26	3.63E-04
AGAP006081	OBP55 odorant-binding protein 55	-8.38	1.56E-10	-5.40	8.07E-15
AGAP007679	uncharacterized protein	-8.32	1.49E-06	-7.14	3.95E-06
AGAP006078	Obp52 odorant-binding protein 52	-8.24	7.41E-05	-8.02	8.11E-14
AGAP013739	uncharacterized protein	-8.23	1.54E-04	-9.70	3.62E-11
AGAP005834	COEJHE2E carboxylesterase	-8.18	2.84E-10	-4.39	1.07E-42
AGAP012715	uncharacterized protein	-8.10	1.52E-09	-4.77	8.46E-05
AGAP001382	DH31 diuretic hormone 31	-8.08	1.61E-04	-5.48	4.04E-04
AGAP005156	uncharacterized protein	-8.03	6.44E-05	-34.62	1.26E-36
AGAP010885	(S)-2-hydroxy-acid oxidase	-7.66	2.94E-42	-7.32	1.80E-50
AGAP003515	uncharacterized protein	-7.64	1.47E-21	-5.75	4.67E-05
AGAP005869	uncharacterized protein	-7.61	7.02E-12	-4.59	3.61E-04
AGAP001591	cadherin-87A	-7.59	1.01E-07	-6.94	1.18E-08
AGAP028695	carboxylesterase	-7.32	1.40E-04	-10.61	2.05E-06
AGAP010294	uncharacterized protein	-7.30	5.87E-09	-15.76	2.49E-13
AGAP008126	uncharacterized protein	-7.26	6.59E-07	-4.30	1.35E-08
AGAP008688	uncharacterized protein	-7.03	7.82E-06	-6.49	1.66E-17
AGAP029259	uncharacterized protein	-6.86	2.90E-14	-19.13	1.02E-24
AGAP005099	uncharacterized protein	-6.78	2.59E-07	-10.55	5.58E-08
AGAP006414	Cht8 chitinase	-6.73	9.20E-04	-12.47	9.85E-05
AGAP004118	SCRAL1 Class A Scavenger Receptor (SRCR domain) with Lysyl Oxidase domain	-6.68	5.51E-13	-5.79	6.79E-04
AGAP028167	uncharacterized protein	-6.66	1.52E-20	-4.11	4.35E-08
AGAP005774	CYP49A1 cytochrome P450	-6.52	5.01E-09	-7.48	6.36E-27
AGAP001890	uncharacterized protein	-6.47	6.03E-05	-8.52	2.42E-04
AGAP028554	uncharacterized protein	-6.42	5.02E-14	-7.95	5.43E-05
AGAP003608	CYP4AA1 cytochrome P450	-6.28	4.14E-04	-10.49	6.03E-10
AGAP029292	uncharacterized protein	-6.28	8.75E-10	-5.20	3.37E-41
AGAP006187	Protein G12	-6.08	8.11E-08	-4.36	3.42E-06
AGAP003777	uncharacterized protein	-6.03	4.51E-19	-4.52	5.64E-10
AGAP006442	uncharacterized protein	-5.97	1.92E-05	-7.99	1.67E-05
AGAP013691	uncharacterized protein	-5.96	1.43E-05	-12.69	1.17E-17
AGAP012401	uncharacterized protein	-5.91	5.19E-05	-4.40	6.44E-37
AGAP002168	uncharacterized protein	-5.85	3.65E-06	-12.58	1.44E-17
AGAP000347	CAPA pyrokinin capa-like	-5.77	6.16E-04	-4.28	6.46E-09
AGAP007048	uncharacterized protein	-5.77	3.70E-04	-4.24	5.60E-04
AGAP012321	OBP26 odorant-binding protein 26	-5.59	3.64E-35	-9.89	1.72E-16
AGAP006048	CYP4J5 cytochrome P450	-5.58	9.67E-65	-8.89	1.91E-33
AGAP006049	CYP4J10 cytochrome P450	-5.53	7.60E-48	-8.77	7.53E-31
AGAP011432	uncharacterized protein	-5.44	3.32E-09	-4.70	1.44E-26
AGAP029795	uncharacterized protein	-5.40	1.17E-12	-12.88	1.05E-18
AGAP003776	uncharacterized protein	-5.38	9.57E-13	-4.39	2.43E-08
AGAP000296	uncharacterized protein	-5.32	2.11E-32	-4.84	1.42E-47
AGAP006024	uncharacterized protein	-5.28	1.24E-08	-5.36	3.15E-07
AGAP003091	Sterol carrier protein 2 variant 2	-5.23	7.78E-05	-4.89	6.27E-07
AGAP012900	uncharacterized protein	-5.03	7.27E-16	-10.69	5.66E-29
AGAP012577	uncharacterized protein	-5.00	1.29E-18	-10.53	3.51E-34
AGAP009415	lysophosphatidate acyltransferase	-4.89	1.37E-19	-4.20	1.17E-07
AGAP007498	IR75k ionotropic receptor IR75k	-4.86	3.00E-27	-4.02	8.25E-09
AGAP005837	COEJHE5E carboxylesterase	-4.86	1.21E-25	-4.44	2.91E-52
AGAP004760	uncharacterized protein	-4.81	4.14E-04	-7.03	3.39E-09
AGAP009924	uncharacterized protein	-4.75	1.34E-04	-9.39	6.36E-13
AGAP006638	Oatp58Dc	-4.64	3.91E-05	-6.04	5.78E-05
AGAP006699	hairy and enhancer of split invertebrate	-4.64	5.99E-06	-5.03	4.71E-48
AGAP007364	uncharacterized protein	-4.62	1.37E-06	-80.90	2.11E-45
AGAP004454	uncharacterized protein	-4.62	6.62E-06	-4.56	1.40E-05
AGAP010645	uncharacterized protein	-4.60	7.25E-29	-9.46	2.97E-44
AGAP001889	uncharacterized protein	-4.56	9.86E-05	-5.04	5.01E-06
AGAP011905	Glycoprotein endo-alpha-1 2-mannosidase	-4.53	9.74E-11	-4.01	4.99E-11
AGAP001047	inositol polyphosphate 1-phosphatase	-4.52	1.83E-34	-5.39	1.09E-43
AGAP009947	beat protein	-4.49	2.05E-06	-5.16	1.93E-04
AGAP006932	citron Rho-interacting kinase	-4.44	4.55E-17	-4.96	5.61E-23
AGAP012435	uncharacterized protein	-4.42	1.31E-08	-14.97	2.48E-25
AGAP012400	alpha-glucosidase	-4.41	1.21E-11	-6.34	2.55E-18
AGAP005093	uncharacterized protein	-4.39	2.74E-04	-7.97	6.06E-10
AGAP007456	LRIM8B leucine-rich immune protein (Short)	-4.06	1.53E-35	-4.28	1.39E-23
AGAP006974	TOLL9 TOLL-like receptor 9	-4.03	6.16E-04	-26.88	2.69E-05

## Sheet: Table S3
Table S3. Overview of differentially expressed (up-regulated and down-regulated) genes in VK7-HR after 1-hr deltamethrin exposure (VK7-IN).
VK7-IN vs VK7-HR
Gene ID	Description	Fold Change	Corrected p-value
Upregulated genes
AGAP000612	SG1 salivary gland protein 1	777.72	2.42E-25
AGAP002629	uncharacterized protein	714.74	3.56E-07
AGAP006505	uncharacterized protein	658.31	3.98E-15
AGAP000605	uncharacterized protein	579.46	1.07E-06
AGAP000835	uncharacterized protein	476.82	6.28E-06
AGAP000610	SG1f salivary gland protein 1-like 6	398.74	6.05E-28
AGAP000607	SG1c salivary gland protein 1-like 3	380.73	7.18E-20
AGAP005733	uncharacterized protein	355.61	7.18E-06
AGAP008216	SG7 salivary gland protein 7	332.89	1.49E-25
AGAP028181	uncharacterized protein	325.54	2.74E-20
AGAP004038	HPX8 heme peroxidase 8	305.21	3.22E-07
AGAP010364	uncharacterized protein	303.29	5.45E-07
AGAP006504	SG2b salivary gland protein 2-like	211.29	1.04E-49
AGAP006507	SG3 salivary gland protein 3	208.48	9.44E-66
AGAP009430	uncharacterized protein	202.31	8.79E-04
AGAP008215	SG7b salivary gland protein 7-like	192.56	3.24E-13
AGAP011216	HPX16 heme peroxidase 16	179.65	6.26E-47
AGAP006506	SG2 salivary gland protein 2	149.59	1.11E-61
AGAP000548	SG1b salivary gland protein 1-like 2	146.24	1.04E-26
AGAP006792	uncharacterized protein	139.66	5.04E-06
AGAP000427	vitellogenin receptor	131.74	4.03E-07
AGAP000609	SG1e salivary gland protein 1-like 5	126.10	5.76E-19
AGAP008861	female reproductive tract protease GLEANR_896	115.42	1.36E-04
AGAP006710	CHYM2 chymotrypsin	110.09	3.18E-27
AGAP008956	uncharacterized protein	108.69	2.91E-27
AGAP005822	uncharacterized protein	100.28	1.16E-81
AGAP001374	trio TRIO salivary gland protein	89.17	1.77E-20
AGAP000611	SG1d salivary gland protein 1-like 4	84.08	2.71E-14
AGAP013423	SG9 salivary gland protein 9	69.64	3.90E-47
AGAP008307	uncharacterized protein	64.79	1.36E-20
AGAP002102	uncharacterized protein	62.70	2.48E-42
AGAP007959	uncharacterized protein	59.60	6.37E-06
AGAP001352	uncharacterized protein	58.63	6.25E-11
AGAP006371	amyrel	56.71	5.27E-29
AGAP002994	CPR10 cuticular protein RR-2 family 10	56.64	5.52E-07
AGAP003545	Osk protein oskar	54.25	2.67E-07
AGAP008306	uncharacterized protein	53.27	3.38E-13
AGAP011443	carboxypeptidase	44.46	2.14E-49
AGAP007745	uncharacterized protein	41.39	2.71E-11
AGAP008292	TRYP4 trypsin 4	40.11	3.79E-04
AGAP006711	chym3 Chymotrypsin-2	39.35	7.70E-25
AGAP006432	uncharacterized protein	38.97	4.05E-11
AGAP005548	alpha-crystallin B chain	37.92	5.42E-72
AGAP005547	alpha-crystallin B chain	37.29	6.43E-104
AGAP009918	SGS5	36.35	3.96E-09
AGAP008738	uncharacterized protein	35.35	9.94E-07
AGAP009502	uncharacterized protein	34.11	2.12E-23
AGAP003841	SG10 salivary gland protein 10	33.98	6.84E-15
AGAP013149	GPROP1 long wavelength sensitive opsin	33.11	1.11E-04
AGAP006194	uncharacterized protein	33.45	2.50E-07
AGAP008283	D7r3 D7 short form salivary protein	32.83	1.05E-04
AGAP004581	heat shock protein 70kDa	32.57	4.93E-155
AGAP001240	uncharacterized protein	32.37	1.92E-07
AGAP000151	uncharacterized protein	32.14	2.15E-05
AGAP004582	heat shock 70kDa protein	31.94	4.09E-136
AGAP010398	Flavin-containing monooxygenase FMO GS-OX-like 1	30.67	5.48E-179
AGAP006793	uncharacterized protein	29.82	3.71E-07
AGAP004583	heat shock 70kDa protein	29.78	9.04E-159
AGAP010134	arrestin-1	29.53	1.21E-04
AGAP009005	solute carrier family 30 (zinc transporter) member 2	28.84	8.67E-06
AGAP008281	D7r4 D7 short form salivary protein	28.75	1.02E-06
AGAP011574	uncharacterized protein	28.56	2.23E-104
AGAP003748	uncharacterized protein	27.86	2.50E-294
AGAP011477	Eupolytin	26.94	2.76E-07
AGAP006126	GPROP8 ultraviolet wavelength sensitive opsin	26.53	2.95E-05
AGAP000152	uncharacterized protein	25.77	3.50E-06
AGAP012985	GPROP4 long wavelength sensitive opsin	25.46	3.45E-04
AGAP008282	D7r2 D7 short form salivary protein	25.35	1.20E-04
AGAP012891	heat shock 70kDa protein 1/8	24.83	1.72E-109
AGAP004809	APN1 alanyl aminopeptidase N 1	24.62	8.22E-06
AGAP001161	GPROP6 long wavelength sensitive opsin	24.58	3.78E-05
AGAP006795	Aper1 peritrophin 1	23.91	1.14E-05
AGAP001192	uncharacterized protein	23.83	1.23E-13
AGAP012982	GPROP3 long wavelength sensitive opsin	23.78	4.35E-04
AGAP006421	A5R1 antigen 5 related protein 1	22.79	5.43E-06
AGAP006195	uncharacterized protein	22.73	1.38E-07
AGAP000743	uncharacterized protein	21.12	1.20E-04
AGAP008296	TRYP1 trypsin 1	21.12	1.86E-04
AGAP002359	carbonic anhydrase	20.71	3.34E-63
AGAP002292	PKP pyrokinin	19.80	2.54E-05
AGAP008278	D7L1 D7 long form salivary protein	19.78	1.36E-05
AGAP009313	uncharacterized protein	19.17	3.09E-06
AGAP004962	cyclin B	19.15	3.41E-07
AGAP006263	ARR2 arrestin Arr2-like	19.07	3.18E-05
AGAP010089	GPROP9 short wavelength sensitive opsin	18.48	4.16E-04
AGAP003080	oo18 RNA-binding protein	18.46	1.19E-04
AGAP003547	MORN repeat-containing protein 4	18.02	1.04E-08
AGAP002771	uncharacterized protein	17.97	3.37E-26
AGAP004963	cyclin B	17.91	1.31E-08
AGAP008279	D7L2 D7 long form salivary protein	17.06	1.45E-05
AGAP012329	uncharacterized protein	16.88	1.22E-08
AGAP005238	facilitated glucose transporter (solute carrier family 2)	16.87	5.48E-06
AGAP008065	uncharacterized protein	16.42	8.97E-10
AGAP000150	SG6 salivary gland protein 6	16.37	1.61E-05
AGAP013043	uncharacterized protein	16.37	5.50E-04
AGAP003290	uncharacterized protein	16.29	1.36E-04
AGAP000694	CEC3 cecropin anti-microbial peptide	16.28	7.41E-08
AGAP006191	Cht24 chitinase	16.23	9.92E-46
AGAP009917	SGS4	16.17	4.31E-04
AGAP006828	CPR60 cuticular protein RR-1 family 60	15.57	3.95E-12
AGAP008284	D7r1 D7 short form salivary protein	15.41	1.98E-04
AGAP013543	uncharacterized protein	15.22	1.28E-06
AGAP011954	uncharacterized protein	15.09	2.87E-07
AGAP028082	uncharacterized protein	14.99	1.09E-14
AGAP001659	hexamerin	14.88	4.55E-05
AGAP009494	ETS-type family other	14.62	1.60E-116
AGAP005340	uncharacterized protein	14.58	3.14E-13
AGAP002769	C-4 methylsterol oxidase	14.53	6.74E-08
AGAP006495	uncharacterized protein	14.24	5.78E-07
AGAP006494	uncharacterized protein	14.03	1.83E-06
AGAP029340	uncharacterized protein	13.97	1.27E-85
AGAP001506	guanine nucleotide-binding protein subunit beta other	13.85	1.91E-05
AGAP000858	uncharacterized protein	13.76	2.68E-06
AGAP004334	SG5 salivary gland protein 5	13.63	3.82E-05
AGAP007747	uncharacterized protein	13.62	6.95E-11
AGAP011696	duplex-specific nuclease	13.10	5.19E-04
AGAP008922	uncharacterized protein	13.02	2.51E-08
AGAP001345	hexamerin	12.92	2.63E-05
AGAP001657	hexamerin	12.91	7.21E-04
AGAP001956	Niemann-Pick Type C-2	12.87	7.53E-06
AGAP029591	Transporter	12.54	1.56E-109
AGAP003495	uncharacterized protein	12.53	5.93E-04
AGAP004883	uncharacterized protein	12.51	5.10E-12
AGAP028568	uncharacterized protein	12.38	1.56E-06
AGAP011476	uncharacterized protein	12.37	1.12E-10
AGAP009828	uncharacterized protein	12.00	2.23E-14
AGAP003494	sugar transporter ERD6-like 7	11.99	2.31E-24
AGAP010122	CPR132 cuticular protein RR-2 family 132	11.92	2.41E-05
AGAP008647	tetraspanin 29fb	11.91	3.31E-09
AGAP009991	Cyclophilin B precursor	11.85	1.73E-06
AGAP007906	Spink6	11.71	6.26E-06
AGAP004107	uncharacterized protein	11.68	2.76E-06
AGAP002643	uncharacterized protein	11.46	2.30E-12
AGAP006796	peritrophin	11.16	3.91E-07
AGAP013106	Niemann-Pick Type C-2	11.02	4.57E-14
AGAP029195	HPX12 Heme peroxidase 12	10.94	9.45E-04
AGAP005766	uncharacterized protein	10.80	2.80E-05
AGAP006416	SP24D serine protease (non-digestive)	10.79	1.51E-06
AGAP009110	uncharacterized protein	10.56	5.30E-37
AGAP011453	uncharacterized protein	10.54	4.82E-05
AGAP012391	uncharacterized protein	10.53	3.37E-04
AGAP003510	uncharacterized protein	10.51	1.82E-29
AGAP007907	salivary Kazal 1	10.33	2.87E-04
AGAP013071	Stearoyl-CoA desaturase 5	10.29	1.95E-12
AGAP011616	uncharacterized protein	10.26	1.83E-06
AGAP005767	uncharacterized protein	10.24	6.73E-04
AGAP011435	carboxypeptidase A	10.19	1.88E-05
AGAP000938	uncharacterized protein	10.13	2.47E-09
AGAP012069	calpain-3 isoform b	10.08	9.26E-40
AGAP011026	5' nucleotidase ecto	10.04	7.33E-06
AGAP004324	Protein yellow	9.87	4.00E-17
AGAP005156	uncharacterized protein	9.77	2.44E-08
AGAP006032	uncharacterized protein	9.60	6.83E-05
AGAP000094	4-nitrophenylphosphatase	9.57	2.33E-09
AGAP007793	Regucalcin protein	9.57	4.15E-06
AGAP013348	uncharacterized protein	9.55	3.33E-23
AGAP028186	uncharacterized protein	9.48	4.19E-23
AGAP011786	CLIPE7 CLIP-domain serine protease	9.37	4.03E-10
AGAP001610	uncharacterized protein	9.22	9.10E-23
AGAP007679	uncharacterized protein	9.13	1.92E-08
AGAP007343	LYSC2 C-type lysozyme	9.03	2.61E-11
AGAP004170	uncharacterized protein	8.91	1.92E-121
AGAP010485	dopamine beta-monooxygenase	8.89	2.23E-08
AGAP008731	Laccase-like multicopper oxidase 2	8.83	2.98E-22
AGAP002430	Akh2 adipokinetic hormone 2	8.70	3.93E-07
AGAP002865	CYP6P3 cytochrome P450	8.62	1.59E-08
AGAP001205	chitin synthase	8.47	1.73E-08
AGAP003995	uncharacterized protein	8.38	5.27E-09
AGAP011630	uncharacterized protein	8.32	3.58E-04
AGAP009527	uncharacterized protein	8.27	9.17E-18
AGAP013359	uncharacterized protein	8.23	2.62E-07
AGAP001890	uncharacterized protein	8.21	4.31E-60
AGAP001382	DH31 diuretic hormone 31	8.11	1.61E-05
AGAP010647	SG8 salivary gland protein 8	8.09	4.89E-04
AGAP005889	uncharacterized protein	8.04	1.29E-16
AGAP003739	uncharacterized protein	7.99	6.64E-14
AGAP000692	CEC2 cecropin anti-microbial peptide	7.92	3.72E-05
AGAP012975	histamine-gated chloride channel subunit	7.91	1.05E-04
AGAP001889	uncharacterized protein	7.70	7.15E-128
AGAP007365	uncharacterized protein	7.54	5.09E-06
AGAP008440	urate oxidase	7.50	1.27E-18
AGAP013506	UPD3A JAK/STAT pathway cytokine unpaired 3 variant A	7.49	2.70E-44
AGAP009924	uncharacterized protein	7.44	3.78E-12
AGAP006078	Obp52 odorant-binding protein 52	7.37	1.06E-13
AGAP007718	uncharacterized protein	7.34	1.15E-07
AGAP001193	uncharacterized protein	7.34	3.19E-09
AGAP003049	stearoyl-CoA desaturase (delta-9 desaturase)	7.18	1.52E-18
AGAP002708	uncharacterized protein	7.12	9.40E-07
AGAP028615	NAT5 nutrient amino acid transporter 5	7.07	2.35E-64
AGAP001039	CYP307A1 cytochrome P450	7.03	4.42E-07
AGAP010157	Ast2 allatostatin 2	7.03	6.58E-04
AGAP009145	uncharacterized protein	7.01	4.25E-20
AGAP003247	CLIPB19 CLIP-domain serine protease	6.98	6.17E-18
AGAP028406	uncharacterized protein	6.84	2.81E-52
AGAP006442	uncharacterized protein	6.84	2.09E-09
AGAP006899	basic tail-containing salivary secreted peptide	6.81	4.63E-09
AGAP006009	CPR30 cuticular protein RR-1 family 30	6.81	2.93E-12
AGAP006635	uncharacterized protein	6.79	7.44E-06
AGAP003421	uncharacterized protein	6.75	4.82E-05
AGAP006081	OBP55 odorant-binding protein 55	6.72	2.06E-14
AGAP001776	uncharacterized protein	6.68	1.10E-09
AGAP010973	sodium/potassium/calcium exchanger 3	6.65	2.60E-04
AGAP012467	uncharacterized protein	6.61	2.04E-29
AGAP010930	uncharacterized protein	6.58	8.16E-06
AGAP004303	Integrin alpha-ps	6.56	3.77E-45
AGAP028708	Polypeptide N-acetylgalactosaminyltransferase	6.54	9.83E-05
AGAP007138	Wurst	6.50	1.77E-15
AGAP012217	sterol O-acyltransferase	6.49	1.11E-08
AGAP028059	uncharacterized protein	6.48	7.01E-07
AGAP005502	dehydrogenase/reductase SDR family member 11 precursor	6.46	4.50E-07
AGAP007851	uncharacterized protein	6.42	2.35E-62
AGAP011971	Ser/Thr protein phosphatase/nucleotidase	6.39	9.10E-08
AGAP010598	Tetraspanin	6.37	1.06E-04
AGAP002707	dpr18 defective proboscis extension response 18	6.33	4.76E-06
AGAP009460	c-Jun N-terminal kinase	6.33	3.91E-67
AGAP029119	uncharacterized protein	6.31	6.28E-15
AGAP000019	chaoptin	6.31	3.17E-08
AGAP005099	uncharacterized protein	6.29	1.39E-07
AGAP003938	uncharacterized protein	6.26	8.39E-35
AGAP010479	uncharacterized protein	6.16	1.21E-21
AGAP009098	Protein-glutamine gamma-glutamyltransferase E	6.15	1.55E-45
AGAP005093	uncharacterized protein	6.11	1.16E-05
AGAP029196	Fatty acyl-CoA reductase	6.02	1.69E-21
AGAP000506	ABCG2 ATP-binding cassette transporter (ABC transporter) family G member 2	6.00	1.85E-05
AGAP008467	solute carrier family 6 (neurotransmitter transporter amino acid) member 5/7/	5.98	1.58E-04
AGAP013487	uncharacterized protein	5.95	5.22E-25
AGAP003141	Insulin-related peptide binding protein	5.90	3.35E-33
AGAP002145	inactivation no afterpotential D protein	5.89	2.01E-09
AGAP005869	uncharacterized protein	5.85	1.01E-08
AGAP006609	uncharacterized protein	5.81	1.11E-77
AGAP011512	phospholipase b plb1	5.81	5.25E-27
AGAP028470	uncharacterized protein	5.79	6.34E-04
AGAP002461	uncharacterized protein	5.79	6.88E-71
AGAP003375	CPR114 cuticular protein RR-2 family 114	5.78	5.11E-09
AGAP003713	uncharacterized protein	5.78	4.13E-04
AGAP011569	secretory phospholipase A2	5.71	1.60E-113
AGAP009830	uncharacterized protein	5.71	4.22E-05
AGAP008933	uncharacterized protein	5.66	5.62E-21
AGAP011852	Short-chain dehydrogenease/reductase	5.63	1.56E-08
AGAP008487	Sphingomyelin phosphodiesterase	5.63	1.09E-05
AGAP009463	ABCG11 ATP-binding cassette transporter (ABC transporter) family G member 11	5.62	1.33E-56
AGAP010365	uncharacterized protein	5.61	1.50E-10
AGAP028440	uncharacterized protein	5.56	2.61E-15
AGAP005055	ITP ion-transport peptide CHH-like	5.55	3.09E-26
AGAP009001	Histidine decarboxylase	5.51	8.20E-04
AGAP012529	GALE8 galectin 8	5.49	2.90E-06
AGAP004118	SCRAL1 Class A Scavenger Receptor (SRCR domain) with Lysyl Oxidase domain.	5.38	3.14E-08
AGAP007159	alpha-crystallin B chain	5.37	8.10E-91
AGAP013468	A disintegrin and metallopeptidase domain 9 (meltrin gamma)	5.37	1.23E-71
AGAP007158	alpha-crystallin B chain	5.35	2.48E-89
AGAP005645	dehydrogenase/reductase SDR family member 11 precursor	5.35	1.40E-39
AGAP029297	uncharacterized protein	5.35	5.22E-26
AGAP001881	protease m1 zinc metalloprotease	5.34	7.80E-04
AGAP004645	juvenile hormone diol kinase	5.32	5.11E-06
AGAP005069	uncharacterized protein	5.31	2.32E-04
AGAP001775	ABCC2 ATP-binding cassette transporter (ABC transporter) family C member 2	5.26	5.43E-67
AGAP000741	uncharacterized protein	5.22	1.67E-05
AGAP009275	Sk sulfakinin neuropeptide	5.16	3.93E-05
AGAP005208	OBP20 odorant-binding protein 20	5.16	1.02E-04
AGAP008962	alpha-glucosidase	5.15	3.37E-05
AGAP000144	progestin and adipoQ receptor family member 3	5.14	9.48E-31
AGAP008212	CYP6M2 cytochrome P450	5.12	1.61E-13
AGAP003095	yellow protein	5.10	6.96E-23
AGAP007821	uncharacterized protein	5.10	2.03E-10
AGAP012251	inorganic phosphate cotransporter	5.09	1.85E-42
AGAP012216	sterol O-acyltransferase	5.08	1.79E-07
AGAP003289	carbonic anhydrase	5.07	6.29E-22
AGAP003775	uncharacterized protein	5.06	1.34E-12
AGAP000550	uncharacterized protein	5.04	8.02E-04
AGAP003692	Aminopeptidase	5.00	8.30E-26
AGAP012960	uncharacterized protein	4.99	1.27E-23
AGAP013755	uncharacterized protein	4.96	2.71E-45
AGAP000731	uncharacterized protein	4.94	1.65E-11
AGAP006414	Cht8 chitinase	4.93	8.09E-06
AGAP008631	ethanolaminephosphotransferase	4.87	3.07E-33
AGAP007305	DOPA decarboxylase	4.86	1.06E-06
AGAP009635	uncharacterized protein	4.85	1.73E-06
AGAP010238	uncharacterized protein	4.84	4.29E-88
AGAP002328	uncharacterized protein	4.84	1.18E-04
AGAP006638	Oatp58Dc	4.83	4.28E-05
AGAP004553	uncharacterized protein	4.82	7.34E-05
AGAP009947	beat protein	4.80	3.33E-07
AGAP001635	sodium-coupled monocarboxylate transporter 2	4.75	1.60E-14
AGAP003039	organic cation transporter	4.74	1.10E-75
AGAP007054	solute carrier family 13 (sodium-dependent dicarboxylate transporter) member	4.73	2.05E-16
AGAP004094	Sterol carrier protein-2	4.71	5.23E-04
AGAP010595	uncharacterized protein	4.70	1.66E-05
AGAP006909	SRPN1 serine protease inhibitor (serpin) 1	4.68	9.57E-146
AGAP007356	cellular retinaldehyde binding protein	4.68	9.19E-30
AGAP028142	uncharacterized protein	4.65	3.22E-28
AGAP008187	uncharacterized protein	4.64	7.09E-07
AGAP008924	uncharacterized protein	4.63	9.70E-07
AGAP000213	ankyrin repeat and SOCS box protein 17	4.63	7.00E-04
AGAP011116	solute carrier family 32 (vesicular inhibitory amino acid transporter)	4.62	7.72E-04
AGAP001990	histamine-gated chloride channel subunit	4.61	3.87E-07
AGAP009792	importin subunit alpha-2	4.61	7.82E-04
AGAP001343	fatty acyl-CoA reductase 2	4.58	2.54E-21
AGAP029385	uncharacterized protein	4.58	9.58E-08
AGAP005518	FMRF FMRFamide	4.56	3.48E-06
AGAP005725	SCRB3 Class B Scavenger Receptor (CD36 domain).	4.53	1.90E-71
AGAP008900	facilitated trehalose transporter Tret1-2 homolog	4.49	3.02E-22
AGAP003777	uncharacterized protein	4.49	2.86E-09
AGAP007801	vrille	4.48	2.26E-36
AGAP005002	GPRNNA18 putative GPCR class a orphan receptor 18	4.48	3.70E-05
AGAP005094	uncharacterized protein	4.47	1.12E-10
AGAP003246	CLIPB2 CLIP-domain serine protease	4.46	7.63E-21
AGAP004124	Osi24 protein osiris 24	4.45	2.24E-32
AGAP002518	delta-1-pyrroline-5-carboxylate synthetase	4.43	1.65E-54
AGAP007334	uncharacterized protein	4.43	2.77E-11
AGAP012677	uncharacterized protein	4.42	4.62E-47
AGAP006192	chymotrypsin B chain C	4.40	1.34E-30
AGAP010857	sodium-dependent nutrient amino acid transporter 5	4.40	2.04E-27
AGAP000278	OBP9 odorant-binding protein 9	4.40	2.47E-06
AGAP005166	uncharacterized protein	4.39	2.12E-07
AGAP013329	uncharacterized protein	4.38	4.07E-16
AGAP003774	uncharacterized protein	4.38	4.26E-06
AGAP029588	ABCE2 ATP-binding cassette transporter (ABC transporter) family E member 2	4.37	1.06E-66
AGAP029287	uncharacterized protein	4.37	3.41E-04
AGAP008083	uncharacterized protein	4.36	8.21E-24
AGAP013184	CLIPB36 CLIP-domain serine protease	4.36	1.43E-11
AGAP004175	uridine monophosphate synthetase	4.35	1.58E-68
AGAP008360	SPZ3 spaetzle-like cytokine 3	4.32	7.93E-74
AGAP029704	uncharacterized protein	4.32	5.81E-07
AGAP000215	homeobox protein OTX	4.31	6.10E-04
AGAP003211	uncharacterized protein	4.30	7.40E-19
AGAP028525	uncharacterized protein	4.29	5.19E-20
AGAP002721	Tryptophan 2 3-dioxygenase	4.26	2.13E-32
AGAP011808	ornithine decarboxylase	4.26	2.26E-15
AGAP003776	uncharacterized protein	4.26	6.69E-11
AGAP005712	phenylalanine-4-hydroxylase	4.25	4.56E-118
AGAP010193	CTLGA3 C-type lectin (CTL) - galactose binding	4.25	1.08E-73
AGAP005610	uncharacterized protein	4.25	1.60E-09
AGAP005834	COEJHE2E carboxylesterase	4.24	4.61E-23
AGAP007849	laminin alpha 1/2	4.21	9.83E-54
AGAP003274	solute carrier family 12 (sodium/potassium/chloride transporter) member 2	4.20	3.93E-04
AGAP013202	uncharacterized protein	4.18	1.28E-14
AGAP005205	PGRPLA peptidoglycan recognition protein (long)	4.17	1.51E-88
AGAP009384	uncharacterized protein	4.17	9.57E-29
AGAP004915	lachesin	4.16	1.02E-06
AGAP012401	uncharacterized protein	4.14	5.26E-13
AGAP028138	uncharacterized protein	4.10	7.08E-110
AGAP004847	SCRB7 Class B Scavenger Receptor (CD36 domain).	4.08	4.36E-48
AGAP011168	uncharacterized protein	4.06	2.57E-04
AGAP007612	uncharacterized protein	4.03	4.12E-09
AGAP007291	IAP4 inhibitor of apoptosis 4	4.02	2.97E-43
AGAP003773	uncharacterized protein	4.02	4.46E-15
AGAP006027	GLURI ionotropic glutamate receptor	4.01	6.86E-05
AGAP005984	fatty acyl-CoA reductase 2	4.00	2.12E-54
Downregulated genes
AGAP010695	elongation of very long chain fatty acids protein 4	-32.96	7.13E-97
AGAP013017	uncharacterized protein	-9.86	6.50E-13
AGAP029331	uncharacterized protein	-9.23	1.18E-34
AGAP007909	protocadherin-16/23	-8.84	4.17E-14
AGAP009090	Dopa decarboxylase	-8.57	2.13E-08
AGAP002205	CYP325C2 cytochrome P450	-8.30	4.57E-11
AGAP009868	CPR73 cuticular protein RR-1 family 73	-6.99	1.62E-24
AGAP005388	cellular retinaldehyde binding protein	-6.89	1.64E-11
AGAP004494	uncharacterized protein	-6.88	1.92E-84
AGAP006376	PDP1 PAR-domain protein 1	-6.51	1.40E-19
AGAP029401	uncharacterized protein	-6.50	5.35E-12
AGAP002138	CYP325H1 cytochrome P450	-6.29	1.74E-44
AGAP005207	SCY1-like protein 2	-6.24	1.44E-35
AGAP008445	CPLCG2 cuticular protein CPLCG family (CPLCG2)	-6.23	2.04E-10
AGAP003944	uncharacterized protein	-6.21	5.62E-18
AGAP005600	sugar transporter ERD6-like 6	-6.21	9.10E-07
AGAP009557	uncharacterized protein	-6.15	1.48E-13
AGAP010022	uncharacterized protein	-6.11	2.67E-09
AGAP011153	uncharacterized protein	-6.39	7.74E-17
AGAP007802	uncharacterized protein	-5.71	5.15E-36
AGAP008247	TGF-beta receptor type-1	-5.62	1.84E-35
AGAP007905	protocadherin-16/23	-5.52	2.49E-86
AGAP012710	Histone H2B	-5.52	4.10E-15
AGAP028729	ABCG18 ATP-binding cassette transporter (ABC transporter) family G member 18	-5.49	1.98E-41
AGAP012476	Transforming growth factor beta receptor 1 b	-5.48	6.57E-15
AGAP001856	PER period circadian protein	-5.10	1.03E-17
AGAP000121	uncharacterized protein	-5.07	7.73E-11
AGAP002592	outer membrane lipoprotein Blc	-4.90	3.45E-07
AGAP000658	GPRGHP3 putative growth hormone releasing hormone receptor 3	-4.87	1.10E-42
AGAP028190	Protein quiver	-4.86	1.59E-22
AGAP010520	krueppel-like factor other	-4.80	2.35E-33
AGAP005387	cellular retinaldehyde binding protein	-4.79	8.06E-14
AGAP011348	arylsulfatase b	-4.70	8.18E-37
AGAP013171	uncharacterized protein	-4.51	1.82E-07
AGAP008893	CPLCP8 cuticular protein CPLCP8	-4.51	1.02E-06
AGAP013344	uncharacterized protein	-4.46	1.93E-10
AGAP013145	uncharacterized protein	-4.40	1.94E-19
AGAP028105	uncharacterized protein	-4.37	1.74E-30
AGAP006496	Catrin	-4.28	9.50E-06
AGAP028147	uncharacterized protein	-4.25	9.37E-09
AGAP009933	dachs	-4.20	3.78E-30
AGAP028034	uncharacterized protein	-4.16	3.18E-73
AGAP009007	GPRNNB1 putative GPCR class b orphan receptor 1	-4.16	1.90E-09
AGAP028149	uncharacterized protein	-4.13	4.58E-74
AGAP006794	uncharacterized protein	-4.13	3.08E-14
AGAP012288	Van gogh	-4.11	8.84E-13
AGAP001503	separase	-4.10	2.80E-15
AGAP012560	histone H2B	-4.10	5.73E-07
AGAP004339	cellular retinaldehyde binding protein	-4.07	3.18E-73
AGAP009041	uncharacterized protein	-4.07	4.16E-50
AGAP002382	uncharacterized protein	-4.06	1.37E-82
AGAP010232	all-trans-retinol dehydrogenase (NAD+)	-4.05	3.10E-53
AGAP002199	uncharacterized protein	-4.05	1.57E-16
AGAP005599	PH-sensitive chloride channel	-4.05	2.17E-14
AGAP006176	uncharacterized protein	-4.03	2.82E-33
AGAP029329	uncharacterized protein	-4.03	1.71E-11

## Sheet: Table S4
Table S4. Overview of commonly differentially expressed genes in constitutive (VK7 HR) and Induced state (VK7 IN)
			VK7HR VS (VK7 MR AND NG)	VK7 HR VS VK7 IN
Gene ID	Description
AGAP000612	SG1 salivary gland protein 1		DOWN	UP	salivary gland proteins
AGAP000610	SG1f salivary gland protein 1-like 6		DOWN	UP	hormon-related genes
AGAP000607	SG1c salivary gland protein 1-like 3		DOWN	UP	uncharacterized
AGAP006504	SG2b salivary gland protein 2-like		DOWN	UP	Odorant biding proteins
AGAP006506	SG2 salivary gland protein 2		DOWN	UP	detoxification enzymes
AGAP006507	SG3 salivary gland protein 3		DOWN	UP	cuticular proteins
AGAP008956	uncharacterized protein		DOWN	UP
AGAP013423	SG9 salivary gland protein 9		DOWN	UP
AGAP008216	SG7 salivary gland protein 7		DOWN	UP
AGAP000609	SG1e salivary gland protein 1-like 5		DOWN	UP
AGAP005822	uncharacterized protein		DOWN	UP
AGAP000548	SG1b salivary gland protein 1-like 2		DOWN	UP
AGAP008306	uncharacterized protein		DOWN	UP
AGAP006371	amyrel		DOWN	UP
AGAP008307	uncharacterized protein		DOWN	UP
AGAP001374	trio TRIO salivary gland protein		DOWN	UP
AGAP000611	SG1d salivary gland protein 1-like 4		DOWN	UP
AGAP001352	uncharacterized protein		DOWN	UP
AGAP006710	CHYM2 chymotrypsin		DOWN	UP
AGAP000605	uncharacterized protein		DOWN	UP
AGAP009918	SGS5		DOWN	UP
AGAP002994	CPR10 cuticular protein RR-2 family 10		DOWN	UP
AGAP008282	D7r2 D7 short form salivary protein		DOWN	UP
AGAP002629	uncharacterized protein		DOWN	UP
AGAP002292	PKP pyrokinin		DOWN	UP
AGAP028406	uncharacterized protein		DOWN	UP
AGAP006194	uncharacterized protein		DOWN	UP
AGAP006195	uncharacterized protein		DOWN	UP
AGAP004883	uncharacterized protein		DOWN	UP
AGAP002769	C-4 methylsterol oxidase		DOWN	UP
AGAP028082	uncharacterized protein		DOWN	UP
AGAP009502	uncharacterized protein		DOWN	UP
AGAP005166	uncharacterized protein		DOWN	UP
AGAP029196	Fatty acyl-CoA reductase		DOWN	UP
AGAP003938	uncharacterized protein		DOWN	UP
AGAP011443	carboxypeptidase		DOWN	UP
AGAP002430	Akh2 adipokinetic hormone 2		DOWN	UP
AGAP008065	uncharacterized protein		DOWN	UP
AGAP012217	sterol O-acyltransferase		DOWN	UP
AGAP012216	sterol O-acyltransferase		DOWN	UP
AGAP003547	MORN repeat-containing protein 4		DOWN	UP
AGAP006416	SP24D serine protease (non-digestive)		DOWN	UP
AGAP009635	uncharacterized protein		DOWN	UP
AGAP005238	facilitated glucose transporter (solute carrier family 2)		DOWN	UP
AGAP008467	solute carrier family 6 (neurotransmitter transporter amino acid) member 5/7/		DOWN	UP
AGAP002328	uncharacterized protein		DOWN	UP
AGAP003775	uncharacterized protein		DOWN	UP
AGAP005518	FMRF FMRFamide		DOWN	UP
AGAP006081	OBP55 odorant-binding protein 55		DOWN	UP
AGAP007679	uncharacterized protein		DOWN	UP
AGAP006078	Obp52 odorant-binding protein 52		DOWN	UP
AGAP005834	COEJHE2E carboxylesterase		DOWN	UP
AGAP001382	DH31 diuretic hormone 31		DOWN	UP
AGAP005156	uncharacterized protein		DOWN	UP
AGAP005869	uncharacterized protein		DOWN	UP
AGAP005099	uncharacterized protein		DOWN	UP
AGAP006414	uncharacterized protein		DOWN	UP
AGAP004118	SCRAL1 Class A Scavenger Receptor (SRCR domain) with Lysyl Oxidase domain.		DOWN	UP
AGAP001890	uncharacterized protein		DOWN	UP
AGAP003777	uncharacterized protein		DOWN	UP
AGAP006442	uncharacterized protein		DOWN	UP
AGAP012401	uncharacterized protein		DOWN	UP
AGAP003776	uncharacterized protein		DOWN	UP
AGAP009924	uncharacterized protein		DOWN	UP
AGAP006638	Oatp58Dc		DOWN	UP
AGAP001889	uncharacterized protein		DOWN	UP
AGAP009947	beat protein		DOWN	UP
AGAP005093	uncharacterized protein		DOWN	UP
